# Supplementary material for: The Alzheimer’s disease risk gene BIN1 regulates activity-dependent gene expression in human-induced glutamatergic neurons
Source: Mol Psychiatry. 2024 Mar 22;29(9):2634–46. doi: 10.1038/s41380-024-02502-y (PMC11420064; doi:10.1038/s41380-024-02502-y)
Supplement: Supplementary file 2 — Supplementary Table 1 [file 41380_2024_2502_MOESM2_ESM.xlsx]

## Sheet: variant calling
Sup. Table 1: Variants identified in predicted regions target of gRNA sequence
In silico prediction					Results from whole genome sequencing analysis
Locus	Sequence	PAM	#MM	Gene	chr	pos	strand	seq.length	start	end	variant_id	#CHROM	POS	ID	REF	ALT	QUAL	FILTER	INFO	FORMAT	BIN1_HETA	BIN1_KO_hiPSCsA	BIN1_WTA	type	KOvsWT	HETvsWT
chr10:+76999156	CCCTGGTCTCCATCAATGGT	TGG	4		chr10	76999156	+	20	76999146	76999186	chr10:76999151:T-G	chr10	76999151	.	T	G	1825.97	PASS	AC=3;AF=0.500;AN=6;BaseQRankSum=2.67;DP=117;ExcessHet=3.9794;FS=2.415;MLEAC=3;MLEAF=0.500;MQ=60.00;MQRankSum=0.00;QD=16.02;ReadPosRankSum=-2.930e-01;SOR=0.997	GT:AD:DP:GQ:PL	0/1:18,18:36:99:585,0,528	0/1:20,20:40:99:538,0,531	0/1:18,20:38:99:713,0,540	SNP	FALSE	FALSE
chr10:+80630792	ATGTGGCCTCAGTCCAAGGT	CGG	4		chr10	80630792	+	20	80630782	80630822
chr10:-49386475	ATGTGGCTTCCCTCAAAGGT	GAG	4		chr10	49386475	-	20	49386465	49386505
chr10:-49680289	ACCTAGCCTCAGTCAGAGCT	TAG	4		chr10	49680289	-	20	49680279	49680319
chr11:+82072612	ACCTGG-CTCTGTCAAAGTT	CAG	3		chr11	82072612	+	20	82072602	82072642
chr11:-16996320	ACTTGGCCTCCCTCACAGTT	CAG	4		chr11	16996320	-	20	16996310	16996350
chr11:-7355287	ACCTGGCCTCCCACAAAGCT	GAG	3		chr11	7355287	-	20	7355277	7355317
chr11:-8982229	TCCTGACCCCTGTCAAAGGT	TGG	4	NRIP3	chr11	8982229	-	20	8982219	8982259
chr12:+2452111	TCCTGGCCTCCCACAAAGCT	GGG	4		chr12	2452111	+	20	2452101	2452141
chr12:+55795246	ACCTGGCC-CAGCCAAAGGT	AGG	3		chr12	55795246	+	20	55795236	55795276
chr12:+99198	ACCTGGCCTCC--CAAAGGT	GGG	2		chr12	99198	+	20	99188	99228
chr12:-101932261	AACTGTCCTGAGTCAAAGGT	CAG	4		chr12	101932261	-	20	101932251	101932291
chr13:+41901224	ACCTGGCCTCC-TCAAGGGT	TGG	2		chr13	41901224	+	20	41901214	41901254
chr13:-30912536	TCATGGCCTCCATCAAAGGG	TGG	4		chr13	30912536	-	20	30912526	30912566
chr14:+102221157	ACCTGGCACTCCGTGAAAGGG	GAG	3		chr14	102221157	+	21	102221147	102221188
chr14:+23045202	ACCTGAGCGCAGTCAAAGGT	GGG	4		chr14	23045202	+	20	23045192	23045232
chr14:-46004232	ACCATGCCTCCATCAAAAGT	TAG	4		chr14	46004232	-	20	46004222	46004262
chr15:+67041456	GCCTGGCCTCCCTCAAATGG	GAG	4		chr15	67041456	+	20	67041446	67041486
chr15:-50185332	ATGTGGCCTCCCTCAGAGGT	CAG	4		chr15	50185332	-	20	50185322	50185362
chr15:-70356047	ACCTG-CCTCTCTCAAAGGT	CAG	3		chr15	70356047	-	20	70356037	70356077
chr15:-79479721	ACCTGGCCTCACTCAAATCT	GAG	4		chr15	79479721	-	20	79479711	79479751
chr16:+16884592	ACTTGGCATCCATCACAGGT	AAG	4		chr16	16884592	+	20	16884582	16884622
chr16:-21682009	ACCATGTCTCCATCAAAGGT	GGG	4		chr16	21682009	-	20	21681999	21682039
chr16:-29287209	ACTTTGCCTCCCTCAAAGGC	GGG	4	LOC105371159	chr16	29287209	-	20	29287199	29287239
chr16:-46454462	ACCTCTCCTCCTTCAAAGGA	AAG	4		chr16	46454462	-	20	46454452	46454492
chr16:-49724786	CCCTGGCCCCTGTGAAAGGT	AGG	4		chr16	49724786	-	20	49724776	49724816
chr17:+540110	ACTAGGCCTTCGTTAAAGGT	AAG	4		chr17	540110	+	20	540100	540140
chr17:+6796201	ATCTGGTCTCAGTTAAAGGT	TAG	4	FBXO39	chr17	6796201	+	20	6796191	6796231
chr17:+8267647	TCCTGGGCTCTGCCAAAGGT	CAG	4		chr17	8267647	+	20	8267637	8267677
chr17:-17670541	ATCTGGCCTCCGCCAAAGTG	AGG	4		chr17	17670541	-	20	17670531	17670571
chr17:-40796310	TCCTGGCTTACTTCAAAGGT	CAG	4		chr17	40796310	-	20	40796300	40796340
chr18:+27733458	ACCTGGCCTCC-TAAAAGGT	CAG	2		chr18	27733458	+	20	27733448	27733488
chr18:+48664156	CCCTGGCCTTCCTCAAATGT	GGG	4		chr18	48664156	+	20	48664146	48664186
chr18:+62732214	ACCTGGCTTCCTTCAAAGGA	TAG	3		chr18	62732214	+	20	62732204	62732244
chr18:+63342323	TCATGGGCTCCGTCAAAGGG	AGG	4		chr18	63342323	+	20	63342313	63342353
chr18:+76108890	ACTTGGCTTTGGTCAAAGGT	AAG	4		chr18	76108890	+	20	76108880	76108920
chr18:-25657157	ACCTGGCCTTAGTCAAAAGA	AAG	4		chr18	25657157	-	20	25657147	25657187
chr18:-48855729	CCCTGGCCTTACTCAAAGGT	GAG	4		chr18	48855729	-	20	48855719	48855759
chr19:+53442004	AAGTGGCCTCCGTGAACGGT	AGG	4	TPM3P9	chr19	53442004	+	20	53441994	53442034	chr19:53441997:A-T	chr19	53441997	.	A	T	1235.97	PASS	AC=3;AF=0.500;AN=6;BaseQRankSum=-1.820e-01;DP=108;ExcessHet=3.9794;FS=0.740;MLEAC=3;MLEAF=0.500;MQ=58.84;MQRankSum=-5.400e-02;QD=11.77;ReadPosRankSum=1.24;SOR=0.605	GT:AD:DP:GQ:PL	0/1:20,11:31:99:348,0,553	0/1:20,18:38:99:529,0,615	0/1:22,14:36:99:369,0,710	SNP	FALSE	FALSE
chr19:+53479488	AAGTGGCCTCCGTGAACGGT	AGG	4		chr19	53479488	+	20	53479478	53479518
chr19:-13962991	CCCTGGACCCCGACAAAGGT	AGG	4		chr19	13962991	-	20	13962981	13963021
chr19:-30850560	ACCAGGCCTCCGCTCCAAGGT	TAG	3		chr19	30850560	-	21	30850550	30850591
chr19:-32172186	ATCTGGAGTCCGTCAATGGT	TGG	4		chr19	32172186	-	20	32172176	32172216
chr1:+199936742	TCCTGGCATCCTTCAAATGT	CAG	4		chr1	199936742	+	20	199936732	199936772
chr1:+226643038	ACCAGGCCTCC-TCATAGGT	GAG	3		chr1	226643038	+	20	226643028	226643068
chr1:+3423050	GCCTGGCCTCCGGCAAAGGT	TGG	2		chr1	3423050	+	20	3423040	3423080
chr1:+47506825	ATCTGGCCTCAATGAAAGGT	AAG	4		chr1	47506825	+	20	47506815	47506855
chr1:-171251121	ACCTGCCGTACATCAAAGGT	TAG	4		chr1	171251121	-	20	171251111	171251151
chr1:-24965017	GCCTGGGCTCTGTCAAGGGT	AAG	4		chr1	24965017	-	20	24965007	24965047
chr1:-3795859	ACCTGGCCTCGCTCAA-GGT	CAG	3		chr1	3795859	-	20	3795849	3795889
chr1:-3896175	ACCTGGTCTCAGTCACAGGT	GGG	3	C1orf174	chr1	3896175	-	20	3896165	3896205
chr20:-29438420	ACCTGTAGTCAGTCAAAGGT	GGG	4		chr20	29438420	-	20	29438410	29438450	chr20:29438421:A-G	chr20	29438421	.	A	G	865.97	PASS	AC=3;AF=0.500;AN=6;BaseQRankSum=-1.638e+00;DP=175;ExcessHet=3.9794;FS=4.313;MLEAC=3;MLEAF=0.500;MQ=53.75;MQRankSum=-5.806e+00;QD=5.70;ReadPosRankSum=1.80;SOR=0.391	GT:AD:DP:GQ:PL	0/1:40,19:59:99:397,0,1241	0/1:36,12:48:99:170,0,1040	0/1:30,15:45:99:309,0,945	SNP	FALSE	FALSE
chr20:-29438420	ACCTGTAGTCAGTCAAAGGT	GGG	4		chr20	29438420	-	20	29438410	29438450	chr20:29438436:C-T	chr20	29438436	.	C	T	946.97	PASS	AC=3;AF=0.500;AN=6;BaseQRankSum=-4.033e+00;DP=170;ExcessHet=3.9794;FS=2.245;MLEAC=3;MLEAF=0.500;MQ=53.22;MQRankSum=-5.724e+00;QD=6.53;ReadPosRankSum=2.87;SOR=0.507	GT:AD:DP:GQ:PL	0/1:37,20:57:99:386,0,1236	0/1:31,14:45:99:222,0,947	0/1:27,16:43:99:349,0,970	SNP	FALSE	FALSE
chr20:-3679830	GCCTGCCCCCCGACAAAGGT	CAG	4		chr20	3679830	-	20	3679820	3679860
chr21:+33286480	TCCTGGACTCTGTCAAAGAT	AAG	4		chr21	33286480	+	20	33286470	33286510
chr21:+9995220	GCCTGGCTTCTGTCAAAGGA	GGG	4		chr21	9995220	+	20	9995210	9995250
chr21:-34084456	ATCTAGCCTCCCTCAAAGGC	TAG	4		chr21	34084456	-	20	34084446	34084486
chr21:-43185639	ACCAGGCCTCCCTGAAAGTT	TGG	4		chr21	43185639	-	20	43185629	43185669
chr21:-6578177	ACCAGGCCTCCCTGAAAGTT	TGG	4		chr21	6578177	-	20	6578167	6578207
chr22:+16988523	TCATGGCCTCCCTCAAAGCT	AAG	4		chr22	16988523	+	20	16988513	16988553
chr22:+39243423	ACCCGAGCCCCGTCAAAGGT	CGG	4		chr22	39243423	+	20	39243413	39243453
chr22:-39844788	ACCTCTCCTCCGTCATAAGT	GGG	4		chr22	39844788	-	20	39844778	39844818
chr2:+186333380	ACATGGGCTCAGTCAAAGGA	CAG	4		chr2	186333380	+	20	186333370	186333410	chr2:186333409:G-A	chr2	186333409	.	G	A	2431.97	PASS	AC=3;AF=0.500;AN=6;BaseQRankSum=-3.893e+00;DP=147;ExcessHet=3.9794;FS=3.066;MLEAC=3;MLEAF=0.500;MQ=60.00;MQRankSum=0.00;QD=17.50;ReadPosRankSum=0.250;SOR=0.486	GT:AD:DP:GQ:PL	0/1:19,30:49:99:875,0,634	0/1:24,25:49:99:723,0,699	0/1:14,27:41:99:844,0,467	SNP	FALSE	FALSE
chr2:+88134251	CCCTGGCCTCCTTCAAAACT	CAG	4		chr2	88134251	+	20	88134241	88134281	chr2:88134245:A-G	chr2	88134245	.	A	G	4782.73	PASS	AC=6;AF=1.00;AN=6;DP=132;ExcessHet=0.0000;FS=0.000;MLEAC=6;MLEAF=1.00;MQ=60.00;QD=25.36;SOR=0.790	GT:AD:DP:GQ:PGT:PID:PL:PS	1|1:0,36:36:99:1|1:88134245_A_G:1316,108,0:88134245	1/1:0,51:51:99:.:.:1813,152,0	1/1:0,41:41:99:.:.:1667,123,0	SNP	FALSE	FALSE
chr2:-127070759	ACCTGGCCTCCGTCAAAGGT	AGG	0	BIN1	chr2	127070759	-	20	127070749	127070789	chr2:127070768:CGGAGGCCA-C	chr2	127070768	.	CGGAGGCCA	C	624.25	PASS	AC=1;AF=0.167;AN=6;BaseQRankSum=0.022;DP=89;ExcessHet=0.0000;FS=5.649;MLEAC=1;MLEAF=0.167;MQ=60.00;MQRankSum=0.00;QD=21.53;ReadPosRankSum=1.16;SOR=1.069	GT:AD:DP:GQ:PGT:PID:PL:PS	0/0:33,0:33:93:.:.:0,93,1395	0|1:13,16:29:99:0|1:127070768_CGGAGGCCA_C:633,0,498:127070768	0/0:23,0:23:63:.:.:0,63,786	INDEL	TRUE	FALSE
chr2:-127070759	ACCTGGCCTCCGTCAAAGGT	AGG	0	BIN1	chr2	127070759	-	20	127070749	127070789	chr2:127070770:GAGGCC-*,G	chr2	127070770	.	GAGGCC	*,G	501.01	PASS	AC=1,1;AF=0.167,0.167;AN=6;DP=87;ExcessHet=0.0000;FS=0.000;MLEAC=1,1;MLEAF=0.167,0.167;MQ=60.00;QD=17.28;SOR=0.760	GT:AD:DP:GQ:PGT:PID:PL:PS	0/0:33,0,0:33:93:.:.:0,93,1395,93,1395,1395	1|2:0,16,13:29:99:1|0:127070768_CGGAGGCCA_C:1218,546,498,672,0,633:127070768	0/0:23,0,0:23:63:.:.:0,63,786,63,786,786	INDEL	TRUE	FALSE
chr2:-127070759	ACCTGGCCTCCGTCAAAGGT	AGG	0	BIN1	chr2	127070759	-	20	127070749	127070789	chr2:127070775:C-CA,*	chr2	127070775	.	C	CA,*	643.88	PASS	AC=1,2;AF=0.167,0.333;AN=6;BaseQRankSum=-3.240e-01;DP=88;ExcessHet=0.0000;FS=1.279;MLEAC=1,2;MLEAF=0.167,0.333;MQ=60.00;MQRankSum=0.00;QD=13.70;ReadPosRankSum=-8.050e-01;SOR=0.693	GT:AD:DP:GQ:PGT:PID:PL:PS	0/1:11,20,0:31:99:.:.:652,0,319,686,379,1065	2|2:0,0,16:29:48:1|1:127070768_CGGAGGCCA_C:720,720,720,48,48,0:127070768	0/0:23,0,0:23:63:.:.:0,63,786,63,786,786	INDEL	TRUE	TRUE
chr3:+14782369	ACCT-GCCTCCGCCATAGGT	TAG	3		chr3	14782369	+	20	14782359	14782399
chr3:+52310559	CCCTGGCTTCCCTCAAAGAT	CAG	4		chr3	52310559	+	20	52310549	52310589
chr3:+63654778	AACTGGCTTCAGTGAAAGGT	AAG	4		chr3	63654778	+	20	63654768	63654808
chr3:+70470615	ATGTGGCCTGGGTCAAAGGT	GAG	4		chr3	70470615	+	20	70470605	70470645
chr3:+75648162	ACCTGTAGTCAGTCAAAGGT	GGG	4		chr3	75648162	+	20	75648152	75648192	chr3:75648167:G-A	chr3	75648167	.	G	A	152.16	QD2	AC=2;AF=0.333;AN=6;BaseQRankSum=-2.736e+00;DP=145;ExcessHet=0.9691;FS=0.946;MLEAC=2;MLEAF=0.333;MQ=55.63;MQRankSum=-6.724e+00;QD=1.44;ReadPosRankSum=-1.120e+00;SOR=0.832	GT:AD:DP:GQ:PL	0/1:48,11:59:99:104,0,1617	0/1:39,8:47:59:59,0,1239	0/0:34,0:34:61:0,61,1249	SNP	TRUE	TRUE
chr3:+75648162	ACCTGTAGTCAGTCAAAGGT	GGG	4		chr3	75648162	+	20	75648152	75648192	chr3:75648182:T-C	chr3	75648182	.	T	C	146.16	QD2	AC=2;AF=0.333;AN=6;BaseQRankSum=-1.837e+00;DP=149;ExcessHet=0.9691;FS=3.391;MLEAC=2;MLEAF=0.333;MQ=55.59;MQRankSum=-6.864e+00;QD=1.37;ReadPosRankSum=-1.287e+00;SOR=0.961	GT:AD:DP:GQ:PL	0/1:48,10:58:78:78,0,1445	0/1:40,9:49:79:79,0,1254	0/0:39,0:39:68:0,68,1297	SNP	TRUE	TRUE
chr3:-52092297	ACTTGACCTCCCTGAAAGGT	AAG	4		chr3	52092297	-	20	52092287	52092327
chr4:+16085482	TCCTGATCTCCGTCAAAGTT	TGG	4		chr4	16085482	+	20	16085472	16085512
chr4:-62987667	AGCCGGACTCAGTCAAAGGT	TAG	4		chr4	62987667	-	20	62987657	62987697
chr4:-6943231	TCCTGGCTTCCCTCACAGGT	AGG	4		chr4	6943231	-	20	6943221	6943261
chr5:+3837632	ACCTGGACTTAGTCAAGGGT	GAG	4		chr5	3837632	+	20	3837622	3837662
chr5:-150809438	ACCTGCCGTACATCAAAGGT	TAG	4		chr5	150809438	-	20	150809428	150809468
chr6:+135132191	GCCTGGATTCAGTCAAAGGT	GGG	4		chr6	135132191	+	20	135132181	135132221
chr6:+71793961	ACCTGCCATACCTCAAAGGT	TAG	4		chr6	71793961	+	20	71793951	71793991
chr6:+84008176	AACTGGACTCCGACAAAAGT	CAG	4		chr6	84008176	+	20	84008166	84008206
chr6:-109558231	AATTGGCCTTCGTCAAAAGT	AAG	4		chr6	109558231	-	20	109558221	109558261
chr6:-114278000	AGGTGGCCTTCATCAAAGGT	AAG	4		chr6	114278000	-	20	114277990	114278030
chr6:-125483528	ACCTTGCAGCCCTCAAAGGT	TGG	4		chr6	125483528	-	20	125483518	125483558
chr6:-170484927	CCCTGGCCTCCGT-AATGGT	AAG	3		chr6	170484927	-	20	170484917	170484957
chr6:-39787453	ATGTGGCCTCCCTCAAAGGC	CAG	4		chr6	39787453	-	20	39787443	39787483
chr6:-7156416	CCCTGGCCTTCCTCACAGGT	TAG	4		chr6	7156416	-	20	7156406	7156446
chr7:+132305600	GCGTGGCCTCCG-CAAAGGT	CAG	3		chr7	132305600	+	20	132305590	132305630
chr7:+27205996	ACCTGCCCTCCGTGGAAGGT	GAG	3	HOTTIP	chr7	27205996	+	20	27205986	27206026
chr8:-86357565	AGCTTGCCTCCCTCAAAGCT	TGG	4		chr8	86357565	-	20	86357555	86357595
chr8:-98403069	CCTTGGCCTCCCTCAAATGT	CAG	4		chr8	98403069	-	20	98403059	98403099
chr9:+110160928	TCCTGGGCTACGTCAAAGCT	GAG	4		chr9	110160928	+	20	110160918	110160958
chr9:+39981058	GCCTGGCTTCTGTCAAAGGA	GGG	4		chr9	39981058	+	20	39981048	39981088
chr9:+63579329	GCCTGGCTTCTGTCAAAGGA	GGG	4		chr9	63579329	+	20	63579319	63579359
chr9:-41482435	GCCTGGCTTCTGTCAAAGGA	GGG	4		chr9	41482435	-	20	41482425	41482465
chr9:-62269640	GCCTGGCTTCTGTCAAAGGA	GGG	4		chr9	62269640	-	20	62269630	62269670
chr9:-75359929	GCTTGGCCTCATTCAAAGGT	GGG	4		chr9	75359929	-	20	75359919	75359959
chrX:+119982211	GCCTGTCCTACGTCAAAGAT	AAG	4		chrX	119982211	+	20	119982201	119982241
chrX:+150352034	TTCTGGCCTCCATCAAGGGT	AGG	4		chrX	150352034	+	20	150352024	150352064
chrX:+89486405	TCCTGGCTTCTTTCAAAGGT	TGG	4		chrX	89486405	+	20	89486395	89486435
chrX:-129742507	GCCTGGCCTCAGCCAAAGGC	CAG	4		chrX	129742507	-	20	129742497	129742537
chrX:-75578400	ACCTTGCCTCCCTGAAAGGA	AGG	4		chrX	75578400	-	20	75578390	75578430
chrY:+3142286	TCCTGGCTTCTTTCAAAGGT	TGG	4		chrY	3142286	+	20	3142276	3142316
