# Supplementary material for: The Alzheimer’s disease risk gene BIN1 regulates activity-dependent gene expression in human-induced glutamatergic neurons
Source: Mol Psychiatry. 2024 Mar 22;29(9):2634–46. doi: 10.1038/s41380-024-02502-y (PMC11420064; doi:10.1038/s41380-024-02502-y)
Supplement: Supplementary file 6 — Supplementary Table 5 [file 41380_2024_2502_MOESM6_ESM.xlsx]

## Sheet: sheet1
Sup. Table 5: DEGs identified in different cell types/subtypes of ASCL1-hiNs cultures
gene	p_val	avg_log2FC	pct.1	pct.2	p_val_adj	cell_type
AC020551.1	1.24113670210018e-7	-0.934309	0.192	0.63	0.00322447315205627	Astro-I
AC090124.1	1.82086909662358e-7	-2.64007	0.292	0.704	0.00473061791302807	Astro-I
AC108472.1	1.09994563627041e-7	-0.486587536516007	0.07	0.37	0.00285765876303053	Astro-I
AL023755.1	2.24181408974632e-7	-0.324576393372853	0.024	0.222	0.00582423300516094	Astro-I
AL357507.1	1.25392e-08	-1.20837	0.195	0.667	3.25769698163894e-4	Astro-I
AP005131.5	2.16700495183299e-10	-0.266299	0.014	0.222	5.62987886486212e-6	Astro-I
CDH24	1.68803798446913e-9	-0.266299	0.016	0.222	4.38552268365079e-5	Astro-I
DCAF8L2	8.80571e-08	-0.277856	0.008	0.148	0.00228772360235727	Astro-I
DPYD-AS1	7.39627953567376e-7	-0.572859595303756	0.111	0.444	0.0192155342336804	Astro-I
GAS7	1.11917775198935e-6	1.26851	0.954	0.556	0.0290762379966832	Astro-I
KIF26B-AS1	8.94508844531833e-7	-0.433606244829835	0.095	0.407	0.023239339780937	Astro-I
LHFPL3	3.93263341440717e-7	1.87327	0.932	0.667	0.0102169816106298	Astro-I
LINC01173	2.49204056192253e-12	-0.598955772800656	0.022	0.296	6.47432137987473e-8	Astro-I
LINC01239	1.09251596257372e-6	-0.323803917594602	0.076	0.37	0.0283835647076654	Astro-I
LINGO2	3.60065207188721e-8	-1.51179	0.53	0.926	9.35449408276298e-4	Astro-I
LURAP1L	1.78183775309546e-6	-0.571727	0.116	0.444	0.0462921448254201	Astro-I
PSD3	1.17262531411045e-6	0.775675886988627	0.992	0.963	0.0304648056605894	Astro-I
RPL23A	2.98482e-07	-0.481038074826672	0.141	0.519	0.00775455021899575	Astro-I
SEMA5A	8.71744447742893e-7	1.84284	0.838	0.556	0.0226479207523603	Astro-I
SMAD1-AS1	4.56228e-08	-0.301714	0.022	0.222	0.00118527951736636	Astro-I
SNTG1	3.04499660667991e-7	1.17858	0.981	0.963	0.00791090118415441	Astro-I
TLE1	1.54202483140828e-6	1.03651	0.922	0.556	0.0400618051199871	Astro-I
TTC9B	9.58173513708543e-7	-0.599300956446492	0.068	0.333	0.0248933478861479	Astro-I
UNC13C	8.44413257778244e-9	1.8521	0.77	0.222	2.19378564370788e-4	Astro-I
UPP1	4.67597643570675e-7	-1.0329	0.181	0.556	0.0121481867799661	Astro-I
AC090833.1	1.93768064957279e-8	-1.54016	0.121	0.424	5.03409432759012e-4	Astro-II
ALPK2	2.36407719091374e-10	-1.07065	0.54	0.811	6.14187254199391e-6	Astro-II
CASC15	4.85166190146131e-7	-0.579870748219753	0.96	0.992	0.0126046176199965	Astro-II
EPHB1	5.04449881275402e-7	1.04713	0.726	0.576	0.013105607915535	Astro-II
GPC4	2.02220363010589e-8	-0.747963159867201	0.524	0.803	0.000525369	Astro-II
GPM6B	7.90167171750039e-8	0.652327218836175	0.968	0.902	0.0020528543122066	Astro-II
HTRA1	1.51443773509238e-6	-1.00694	0.363	0.606	0.0393450923577001	Astro-II
MALT1	1.03088398849438e-7	-0.903759480452338	0.895	0.985	0.00267823660210841	Astro-II
PAK3	4.78870273991415e-7	0.676895361063482	0.927	0.78	0.0124410497182969	Astro-II
PAPPA	8.58132848993024e-8	-1.16116	0.629	0.848	0.00222942914168388	Astro-II
PCGF5	2.74715490537914e-10	-1.20366	0.677	0.886	7.13710844417502e-6	Astro-II
PMEPA1	7.18748950782336e-11	-1.09102	0.298	0.659	1.86730977413251e-6	Astro-II
PTN	5.78834333368411e-7	0.938873790634801	0.702	0.462	0.0150381159809113	Astro-II
RNF130	1.40556e-06	0.650112891651049	0.968	0.962	0.0365164013732891	Astro-II
SMYD3	3.01654634889428e-8	-1.25526	0.992	0.97	7.83698741442733e-4	Astro-II
SREBF2	1.52253750518337e-6	0.474861659206903	0.984	0.924	0.039555524384664	Astro-II
SULF2	3.62091333475453e-8	-1.03387	0.331	0.652	9.40713284369228e-4	Astro-II
TENM4	1.58474952541079e-7	-0.757799097583372	0.54	0.795	0.00411717926701724	Astro-II
LDLRAD4	6.23471779670833e-7	-3.05086	0.68	1	0.0161977968358482	GABANeu
ABHD3	1.01197338935707e-6	-0.250800896675115	0.323	0.411	0.0262910686554967	GluNeu
ABLIM1	1.97366633361188e-12	-0.293002675327736	0.911	0.93	5.12758513472367e-8	GluNeu
AC004470.1	5.98040364744366e-24	0.288699	0.222	0.071	1.55370886760586e-19	GluNeu
AC005237.1	3.87782826785453e-36	-0.466609588657693	0.119	0.367	1.00745978398861e-31	GluNeu
AC006148.1	1.84774733436545e-22	0.362964470471482	0.394	0.198	4.80044757468145e-18	GluNeu
AC007319.1	1.12656592461268e-34	-0.759418625363718	0.13	0.365	2.92681827214375e-30	GluNeu
AC007364.1	7.71958104091502e-7	-0.438948706696901	0.13	0.208	0.0200554715442972	GluNeu
AC007388.1	3.42742965264192e-13	-0.313501985536489	0.666	0.775	8.90446223756369e-9	GluNeu
AC007529.2	3.72567903336849e-18	0.292289	0.206	0.078	9.67931412869134e-14	GluNeu
AC008056.1	1.50543249354728e-24	0.319066089649829	0.3	0.119	3.91111361823583e-20	GluNeu
AC008537.1	2.63584882398504e-30	-0.533706614474982	0.449	0.652	6.84793524471313e-26	GluNeu
AC008591.1	9.63565455920673e-17	-0.659119907236236	0.258	0.418	2.50334305448191e-12	GluNeu
AC008691.1	1.16615002582561e-10	-0.420748899855118	0.095	0.194	3.02965776709493e-6	GluNeu
AC010127.1	8.6683415012384595e-19	-0.454122502124687	0.802	0.877	2.25203512202175e-14	GluNeu
AC010967.1	5.22929414018496e-25	-0.582177796679199	0.058	0.225	1.35857061762005e-20	GluNeu
AC011369.1	3.18361000314407e-37	0.473546164779787	0.391	0.149	8.27101878816829e-33	GluNeu
AC013652.1	1.15295751813818e-6	-0.255198991565773	0.268	0.362	0.0299538	GluNeu
AC016831.7	3.34694175087268e-50	-0.750460428640936	0.726	0.884	8.69535466876721e-46	GluNeu
AC017002.5	9.16058667833926e-24	-0.317260599543129	0.108	0.293	2.37992041903254e-19	GluNeu
AC021504.1	1.58241951932716e-29	-0.675272035899702	0.394	0.614	4.11112591121196e-25	GluNeu
AC022639.1	1.17753961391504e-16	0.535256520938893	0.735	0.622	3.05924791695127e-12	GluNeu
AC025159.1	5.3382961657772e-31	0.522942083971583	0.807	0.624	1.38688934386892e-26	GluNeu
AC060765.1	6.08668803354065e-18	-0.427762614859805	0.04	0.161	1.58132155111386e-13	GluNeu
AC068205.1	9.34819492444167e-18	0.410549	0.444	0.277	2.42866104136995e-13	GluNeu
AC069277.1	8.58685e-12	-0.346041485612685	0.115	0.228	2.23086233764932e-7	GluNeu
AC090124.1	1.33606563403813e-87	-1.85009	0.087	0.495	3.47109851723107e-83	GluNeu
AC090124.2	4.68883699424261e-35	-0.354517747029541	0.011	0.193	1.21815985110423e-30	GluNeu
AC090568.2	1.09558568758111e-9	-0.405773964204451	0.446	0.546	2.84633161633573e-5	GluNeu
AC090791.1	9.86465808504722e-68	-1.06116	0.032	0.363	2.56283817049527e-63	GluNeu
AC090833.1	7.90557183573298e-90	-2.08288	0.1	0.515	2.05386756292343e-85	GluNeu
AC091948.1	5.36377129650671e-11	0.283498059484647	0.574	0.442	1.39350778283244e-6	GluNeu
AC092422.1	1.74003983596318e-8	0.255636617535045	0.255	0.154	4.52062349383234e-4	GluNeu
AC092691.1	5.66652732993667e-18	-0.467112886183004	0.853	0.909	1.47216380031755e-13	GluNeu
AC098829.1	8.17543830640212e-13	0.323478160113857	0.665	0.52	2.12397887200327e-8	GluNeu
AC098864.1	5.58802704517663e-10	0.307090593921223	0.451	0.322	1.45176942633689e-5	GluNeu
AC099520.1	1.04275045784036e-7	-1.0464	0.096	0.175	0.00270906568946927	GluNeu
AC099792.1	2.4005954254907e-12	0.273202962605822	0.151	0.059	6.23674691542484e-8	GluNeu
AC103855.3	2.40323105023722e-10	-0.286541521842636	0.178	0.294	6.24359e-06	GluNeu
AC104123.1	4.51182570423882e-14	-0.345059547271512	0.159	0.296	1.17217231796125e-9	GluNeu
AC110058.1	1.71263647755715e-41	-0.531432	0.015	0.229	4.44942956869348e-37	GluNeu
AC113383.1	9.23140108971811e-20	-0.391994	0.124	0.29	2.39831800310876e-15	GluNeu
AC114316.2	4.53837816441004e-9	-0.492695429882894	0.161	0.266	1.17907064711373e-4	GluNeu
AC125613.1	3.55047495871186e-8	0.308818803594896	0.307	0.212	9.22413394273341e-4	GluNeu
ACTN1	5.50359814903205e-13	-0.281171218281911	0.41	0.552	1.42983479911853e-8	GluNeu
ADAMTS17	1.83308371390569e-11	0.418204857629689	0.172	0.077	4.76235148872698e-7	GluNeu
ADAMTS19	1.04237706967379e-6	-0.328693819020527	0.22	0.306	0.027080956270125	GluNeu
ADARB1	1.99213042746878e-15	-0.304582585249204	0.534	0.696	5.1755548505639e-11	GluNeu
ADARB2	2.65768145688281e-44	1.2382	0.749	0.55	6.90465642498154e-40	GluNeu
ADCY3	4.7882476060336e-14	-0.307961563008793	0.467	0.614	1.24398672804753e-9	GluNeu
ADCY8	8.88026741620181e-14	0.382143783817283	0.358	0.218	2.30709347472923e-9	GluNeu
ADCYAP1	1.14592162102474e-26	-0.470461	0.22	0.434	2.97710437142227e-22	GluNeu
ADD2	1.90363712194666e-18	-0.354968351288945	0.796	0.884	4.94564924281742e-14	GluNeu
ADGRL2	1.32800135975949e-9	-0.468204	0.733	0.777	3.45014753265515e-5	GluNeu
ADGRL3	2.01854636961586e-14	-0.263739122519384	0.999	1	5.24418346826201e-10	GluNeu
AFF1	8.96459015896387e-12	-0.270866409907564	0.248	0.387	2.32900052329881e-7	GluNeu
AFF2	1.31323683329922e-19	0.433214844560353	0.581	0.395	3.41178929291137e-15	GluNeu
AGBL4	2.5973403264414e-18	-0.459707266863698	0.197	0.362	6.74789016809477e-14	GluNeu
AHI1	6.40127879529471e-9	-0.335674792870448	0.972	0.973	1.66305223101757e-4	GluNeu
AIM2	1.00894288233604e-12	0.312788414620292	0.151	0.058	2.62123360830903e-8	GluNeu
AJAP1	1.17337396760294e-30	0.320538528614606	0.337	0.123	3.04842556783245e-26	GluNeu
AL022068.1	1.31510176318495e-6	-0.288006926594344	0.413	0.5	0.0341663438075451	GluNeu
AL033504.1	6.61839488194948e-79	1.1523	0.706	0.316	1.71945899033047e-74	GluNeu
AL110292.1	1.05224317321434e-76	1.00097	0.611	0.239	2.73372776401085e-72	GluNeu
AL133346.1	4.59780034799386e-9	0.324895003758095	0.663	0.562	0.000119451	GluNeu
AL139260.1	1.15677247924434e-20	-0.433471300858501	0.766	0.84	3.00529490107679e-16	GluNeu
AL354771.1	9.80834368806861e-17	0.405133799062095	0.477	0.313	2.54820769016023e-12	GluNeu
AL356108.1	1.89649194522033e-6	0.473644390571199	0.119	0.06	0.0492708607368242	GluNeu
AL391117.1	3.72499042402041e-62	-1.16245	0.135	0.473	9.67752512160502e-58	GluNeu
AL391807.1	8.84103604825297e-9	-0.289194932819765	0.681	0.752	2.29690116533612e-4	GluNeu
AL445472.1	7.96031610567045e-26	0.315502809107197	0.331	0.136	2.06809012425318e-21	GluNeu
AL513164.1	2.12480086944131e-42	0.515079225098712	0.398	0.138	5.52023265880852e-38	GluNeu
ALCAM	1.59301039028907e-19	0.445323969620602	0.905	0.833	4.13864e-15	GluNeu
ALDH1A2	1.64220184823312e-32	-0.707904636287287	0.12	0.342	4.26644040170965e-28	GluNeu
ALK	1.44096e-07	-0.328528845876757	0.899	0.92	0.00374362140987821	GluNeu
ALPK2	4.23396321850447e-69	-0.903530741738925	0.042	0.381	1.09998364416746e-64	GluNeu
AMPH	2.38380806429956e-13	0.357685567494199	0.721	0.628	6.19313335105027e-9	GluNeu
ANKRD29	1.19711472057522e-28	0.396691160283137	0.387	0.177	3.11010404405442e-24	GluNeu
ANKS1B	1.90881490587878e-26	0.378773804025047	0.998	0.994	4.95910112547308e-22	GluNeu
AP000462.1	7.17256143152045e-28	0.491156792046029	0.675	0.467	1.86343145990901e-23	GluNeu
AP001636.3	2.64927183893749e-20	0.266674919608324	0.173	0.051	6.88280823755959e-16	GluNeu
AP001803.2	3.59407699551236e-18	-0.251991422159694	0.007	0.105	9.33741203434112e-14	GluNeu
AP005131.1	5.17712026485569e-32	-0.387361629129343	0.098	0.317	1.34501584480951e-27	GluNeu
AP005328.1	4.76755647966889e-14	-0.350923682102634	0.188	0.333	1.23861117341798e-9	GluNeu
APBA2	3.00739594532563e-12	0.281841456881172	0.892	0.85	7.81321466595599e-8	GluNeu
AQP4-AS1	3.3968756044478997e-08	-0.253073378148227	0.12	0.211	8.82508282035565e-4	GluNeu
ARHGAP10	4.88121373166146e-35	-0.595677810938626	0.172	0.426	1.26813932748565e-30	GluNeu
ARHGAP20	2.79655364295086e-9	0.299417065899254	0.519	0.403	7.26544636438633e-5	GluNeu
ARHGAP24	4.76884178994246e-74	-1.21095	0.598	0.815	1.23894509702705e-69	GluNeu
ARHGEF11	1.05845997182323e-9	0.251363497568694	0.792	0.721	2.74987900679676e-5	GluNeu
ARID5B	1.23528128381254e-6	-0.252120028636004	0.651	0.705	0.0320926077534499	GluNeu
ARL13B	3.26741241377723e-17	-0.350443	0.366	0.535	8.48873745099324e-13	GluNeu
ARL15	3.32505310735737e-11	0.257147073405768	0.899	0.85	8.63848797291445e-7	GluNeu
ASAP2	1.05418018069368e-11	-0.283792004297497	0.714	0.794	2.73876010944219e-7	GluNeu
ASIC2	4.40050948751761e-32	0.596336253650268	0.536	0.286	1.14325236485708e-27	GluNeu
ASTN1	2.29860881582556e-12	0.263018972778567	0.802	0.704	5.97178570351482e-8	GluNeu
ATP11A	1.00227179973457e-42	-1.00127	0.81	0.905	2.60390213571041e-38	GluNeu
ATP2B2	8.25906565674294e-14	0.299132	0.754	0.627	2.14570525762182e-9	GluNeu
ATP8A1	2.06961647389431e-36	0.522549	0.889	0.745	5.37686359917742e-32	GluNeu
B3GAT2	1.76820336546061e-13	0.252814055694894	0.292	0.161	4.59379234346665e-9	GluNeu
B4GALNT3	2.02165879345189e-13	0.278250142450085	0.297	0.165	5.25226954538801e-9	GluNeu
BCAT1	1.98181e-08	-0.252442	0.324	0.431	5.14873456653552e-4	GluNeu
BCHE	8.49746938911769e-11	0.277681299403401	0.425	0.298	2.20764254729278e-6	GluNeu
BCL11B	9.67402714396379e-7	0.271978972292939	0.349	0.257	0.0251331225200179	GluNeu
BCL6	6.99116542417639e-75	-0.939597036151802	0.151	0.542	1.81630477720103e-70	GluNeu
BDNF	1.57006536441168e-15	-0.410905917145983	0.477	0.643	4.07902981674155e-11	GluNeu
BMPR2	8.56531863948092e-71	-0.533591642897663	0.995	0.999	2.22526978253714e-66	GluNeu
BRINP1	1.48499197377099e-8	0.324121887981055	0.481	0.36	3.85800914785703e-4	GluNeu
BRINP3	4.17523152234061e-26	0.786487439467008	0.837	0.702	1.08472514950409e-21	GluNeu
BTBD3	1.1006410549115e-17	0.300403297751538	0.523	0.344	2.85946546066009e-13	GluNeu
BTBD9	7.44064365218403e-35	-0.549180992659169	0.921	0.966	1.93307922083741e-30	GluNeu
C16orf45	1.34736112659869e-12	-0.281242089501372	0.706	0.799	3.50044e-08	GluNeu
C1orf61	8.03046987848844e-28	0.396986182403414	0.452	0.231	2.0863160744313e-23	GluNeu
C9orf3	2.46488404146731e-14	-0.284481007680146	0.892	0.928	6.40376873973208e-10	GluNeu
CA10	7.35002590504976e-31	1.12163	0.493	0.276	1.90953673013193e-26	GluNeu
CACNA1E	1.75535559929529e-93	0.911940604470603	0.832	0.453	4.56041384696917e-89	GluNeu
CACNA2D1	4.49977409715193e-37	-0.499979217742287	0.984	0.999	1.16904131044007e-32	GluNeu
CACNA2D3	4.95179957000835e-77	1.41906	0.545	0.187	1.28647752828817e-72	GluNeu
CACNB2	4.8386573129469e-14	0.460586553065205	0.907	0.827	1.25708316990361e-9	GluNeu
CADM1	4.59903562284961e-50	0.719358497220376	0.973	0.893	1.19482945481633e-45	GluNeu
CADM2	7.39700370192218e-49	0.592194118351171	1	0.995	1.92174156175938e-44	GluNeu
CADPS	8.4636564650681e-28	0.334989572148689	0.994	0.956	2.19885794962469e-23	GluNeu
CALCRL	5.80053828137619e-48	-1.18213	0.122	0.409	1.50697984550153e-43	GluNeu
CAMK2D	6.52707463070449e-20	-0.376583486075647	0.947	0.969	1.69573398905703e-15	GluNeu
CAMK4	2.52370781841234e-9	-0.428682143130192	0.717	0.779	6.55659291223525e-5	GluNeu
CBLB	3.39238124860715e-39	1.03837	0.92	0.853	8.81340648388137e-35	GluNeu
CCDC102B	6.97019861616045e-49	-1.03924	0.434	0.691	1.81085760047848e-44	GluNeu
CCDC146	2.84991038112018e-8	0.342924226540378	0.575	0.484	7.40406717015022e-4	GluNeu
CCDC178	3.50343385824021e-17	-0.548017238065724	0.151	0.304	9.10192116370808e-13	GluNeu
CCDC57	1.68885936919525e-7	-0.280563386194239	0.653	0.746	0.00438765664116925	GluNeu
CCDC7	1.17692159006492e-14	0.340762664881444	0.775	0.671	3.05764229098865e-10	GluNeu
CCDC88A	9.02987003468186e-16	0.256806	0.989	0.971	2.34596023501035e-11	GluNeu
CCSER1	2.73688958565487e-10	0.273708154919316	1	0.998	7.11043914353136e-6	GluNeu
CDH11	7.54638771148882e-20	0.450017128559998	0.493	0.313	1.9605515274448e-15	GluNeu
CDH13	8.50621694532748e-37	0.748008577840306	0.548	0.291	2.20991516239608e-32	GluNeu
CDH20	8.58745349751995e-12	0.573157431133051	0.236	0.124	2.23102041865568e-7	GluNeu
CDH7	2.23966231734421e-15	0.473272900676442	0.477	0.32	5.81864270046026e-11	GluNeu
CDH9	1.21627970578007e-11	0.658525693426341	0.386	0.252	3.15989467561661e-7	GluNeu
CDKN2B-AS1	9.76878866097873e-20	-0.314687497208155	0.135	0.304	2.53793129412228e-15	GluNeu
CECR2	9.55379467345594e-39	0.760244	0.761	0.516	2.48207585616385e-34	GluNeu
CELF2	1.14966624708879e-8	-0.270652176456985	0.958	0.961	2.98683290993667e-4	GluNeu
CELF4	7.85886921383184e-29	0.575362566019634	0.841	0.71	2.04173422175351e-24	GluNeu
CEMIP2	7.16532635828849e-15	-0.381474347885643	0.696	0.789	1.86155178788335e-10	GluNeu
CERS6	1.00029622890375e-15	0.281130027540194	0.991	0.974	2.59876960269195e-11	GluNeu
CHD5	7.39479998743506e-18	-0.327308722291734	0.591	0.724	1.92116903673563e-13	GluNeu
CHD7	6.76978972540502e-24	0.533037815684394	0.779	0.632	1.75879137066022e-19	GluNeu
CHRM2	6.29170217436206e-12	0.439852832015273	0.256	0.137	1.63458422489926e-7	GluNeu
CHRM3	2.64781981902429e-67	-1.10821	0.823	0.934	6.87903588982511e-63	GluNeu
CHRM3-AS2	2.56053537014174e-33	-0.525519502636282	0.288	0.545	6.65227089162823e-29	GluNeu
CHST8	4.98690472487707e-10	-0.360799545813299	0.356	0.48	1.29559784752306e-5	GluNeu
CHSY3	3.53910488503949e-20	-0.832804372020841	0.425	0.59	9.19459449133259e-16	GluNeu
CLSTN2	1.74073311706449e-38	-0.697114805500224	0.933	0.954	4.52242463813356e-34	GluNeu
CNPY1	5.96802324266838e-28	0.350309273392106	0.324	0.128	1.55049243844525e-23	GluNeu
CNTN1	5.37007536812129e-26	0.339842126644517	0.988	0.975	1.39514558063791e-21	GluNeu
CNTN4	2.22241818212602e-39	0.729260920896294	0.823	0.627	5.7738424371634e-35	GluNeu
CNTN5	6.75351122756766e-98	1.51011	0.897	0.643	1.75456221692208e-93	GluNeu
CNTNAP2	1.64894021007202e-86	1.13507	0.99	0.902	4.28394666576712e-82	GluNeu
CNTNAP4	3.25004815367568e-7	0.445841214323982	0.471	0.38	0.00844362510324941	GluNeu
COL11A1	1.91611316179745e-9	-0.264841494781028	0.138	0.248	4.97806199434977e-5	GluNeu
COL1A2	9.37930757833689e-38	-0.767004015300595	0.179	0.427	2.43674410885192e-33	GluNeu
COL5A2	4.52504117897191e-16	-0.529591690115975	0.133	0.28	1.1756056982969e-11	GluNeu
CORO2B	5.45288620307958e-21	-0.420198133858748	0.578	0.745	1.41665983556007e-16	GluNeu
CPE	1.53681526343809e-16	-0.318905115248112	0.931	0.947	3.99264605441216e-12	GluNeu
CRIM1	2.31541657267507e-10	0.288648794276548	0.351	0.225	6.01545225580984e-6	GluNeu
CRYBG3	5.06903541203292e-29	0.508756632017509	0.375	0.164	1.31693540004615e-24	GluNeu
CSGALNACT1	1.43564152365911e-26	-0.532721423845342	0.135	0.34	3.72979667846637e-22	GluNeu
CSMD1	1.68413573551027e-33	0.657895673394951	0.97	0.91	4.37538464085569e-29	GluNeu
CSMD2	1.31106447458445e-39	0.496324117981622	0.734	0.439	3.40614550497041e-35	GluNeu
CTIF	4.18612229906302e-23	-0.329668	0.91	0.955	1.08755457329657e-18	GluNeu
CTTNBP2	6.4216900183761e-29	0.367896212389045	0.598	0.352	1.66835506677411e-24	GluNeu
CUX1	6.84722239042604e-13	-0.257933564627389	0.951	0.972	1.77890837703269e-8	GluNeu
CUX2	9.24180058304589e-24	0.460438404882785	0.871	0.754	2.40101979147532e-19	GluNeu
CYTOR	1.12795410541559e-54	-0.746660726970836	0.225	0.554	2.93042476586969e-50	GluNeu
DAB1	3.85171688605319e-28	0.450338539102082	0.933	0.806	1.00067604699662e-23	GluNeu
DACH1	7.83429961276388e-22	0.445195654986464	0.922	0.787	2.03535103939605e-17	GluNeu
DACH2	2.68911255529279e-18	0.371221207627794	0.297	0.142	6.98631441865068e-14	GluNeu
DANT2	1.2828379709104e-56	0.586702033588079	0.926	0.531	3.33281304842523e-52	GluNeu
DCC	1.75263795363126e-25	0.578129147139772	0.977	0.924	4.55335340353402e-21	GluNeu
DGKB	9.89380348013544e-16	0.435802946362307	0.871	0.777	2.57041014413919e-11	GluNeu
DLC1	1.42690365515922e-11	-0.377570632019057	0.237	0.36	3.70709569610366e-7	GluNeu
DLG2	1.89551544775711e-13	-0.281524583589832	0.996	0.997	4.92454913327298e-9	GluNeu
DLG5	3.34295999045864e-10	-0.282175	0.581	0.686	8.68501005521155e-6	GluNeu
DLGAP1	1.13012203028867e-121	1.28407	0.996	0.812	2.93605703468996e-117	GluNeu
DLGAP1-AS4	6.66559580289842e-22	0.294611855664849	0.329	0.15	1.73172178959301e-17	GluNeu
DLGAP1-AS5	2.7920764998454e-20	0.261865418671541	0.319	0.148	7.25381474659835e-16	GluNeu
DLGAP2	1.04160202052258e-13	0.271651	0.97	0.937	2.70608204931767e-9	GluNeu
DMD	4.05065785749453e-9	-0.404992268221497	0.89	0.909	1.05236091137708e-4	GluNeu
DNAH9	1.21621615695133e-16	0.314883978506299	0.42	0.258	3.15972957575954e-12	GluNeu
DOCK2	1.67797753329702e-13	-0.257874976837136	0.141	0.28	4.35938563150565e-9	GluNeu
DOCK4	8.80609299179591e-23	-0.624496603727681	0.968	0.969	2.28782295926858e-18	GluNeu
DOK5	7.94190796211435e-17	-0.431140876913304	0.483	0.645	2.06330768855731e-12	GluNeu
DPF3	3.83774812400238e-28	0.712811461804496	0.515	0.306	9.97046962615819e-24	GluNeu
DPP6	8.98686276027572e-17	0.333083268577184	0.844	0.747	2.33478694511963e-12	GluNeu
DPYD	1.22471928095498e-43	-0.953148043895603	0.582	0.778	3.18182069192103e-39	GluNeu
DPYD-AS1	3.65409455838089e-17	-0.333545704640595	0.157	0.32	9.49333766267355e-13	GluNeu
DSCAM	7.24325067039637e-22	0.261959466665906	0.998	0.991	1.88179652416898e-17	GluNeu
DYNC1H1	6.16049520359239e-15	-0.271317497494809	0.897	0.941	1.6004966538933e-10	GluNeu
EBF1	2.75958978433945e-19	-0.450788167361425	0.831	0.925	7.1694142597139e-15	GluNeu
EBF2	1.11559408034565e-107	1.68477	0.766	0.347	2.89831342073801e-103	GluNeu
EBF3	5.5979014541827e-69	0.977686	0.843	0.567	1.45433479779667e-64	GluNeu
ECE1	3.73303419349359e-30	-0.535818301570244	0.405	0.622	9.69842283469634e-26	GluNeu
ECEL1	3.12042092969931e-19	-0.327785	0.078	0.225	8.10685357535881e-15	GluNeu
EDA	6.51731530183694e-12	0.267848138549806	0.41	0.27	1.69319851541724e-7	GluNeu
EDIL3	8.46892681820675e-57	-1.53274	0.653	0.814	2.20022718737011e-52	GluNeu
EFNA5	3.49881e-17	0.517306029823592	0.823	0.693	9.08990892984592e-13	GluNeu
ELL2	9.93262269203149e-20	-0.358935432409406	0.133	0.302	2.58049537538978e-15	GluNeu
EML4	1.15737514835908e-15	-0.346826381200772	0.71	0.815	3.0068606354369e-11	GluNeu
EML6	5.98952204006829e-16	-0.449547757483537	0.764	0.847	1.55607782600974e-11	GluNeu
ENOX2	1.02454263008224e-7	0.289090900097158	0.331	0.238	0.00266176175295367	GluNeu
EPB41L4A	2.45321873003221e-8	0.250161656644904	0.532	0.429	6.37346226062368e-4	GluNeu
EPHA3	8.54251742349619e-7	-0.442771734644411	0.363	0.452	0.0221934602662431	GluNeu
EPHA6	2.64791409282133e-17	1.01131	0.623	0.493	6.87928081314982e-13	GluNeu
EPHB1	1.90288763913567e-62	0.763189669094922	0.957	0.779	4.94370208647447e-58	GluNeu
EPS8	6.12806479094942e-9	-0.296473127894883	0.44	0.551	1.59207123268866e-4	GluNeu
ERBB4	3.1207425648109e-10	-0.394305530509493	0.915	0.932	8.10768918337873e-6	GluNeu
ERICH1	2.15678201532639e-8	-0.256711395496015	0.566	0.67	5.60331967581797e-4	GluNeu
EYS	5.54322922595708e-7	-0.373061615384231	0.396	0.492	0.0144013095290365	GluNeu
FAM110B	1.77154564436707e-23	0.375114	0.593	0.391	4.60247558406564e-19	GluNeu
FAM126A	1.93239625237387e-16	-0.381166820431182	0.405	0.574	5.02036546366731e-12	GluNeu
FAM13C	3.96281101892922e-9	-0.274614499180563	0.638	0.718	1.02953830271781e-4	GluNeu
FAM189A1	3.97346239017421e-9	0.280177234337773	0.614	0.496	1.03230552896726e-4	GluNeu
FAM196B	6.88376139077011e-12	-0.272294783418837	0.145	0.27	1.78840120932207e-7	GluNeu
FAM19A1	8.8254071413181e-24	0.721850981120008	0.245	0.088	2.29284077531444e-19	GluNeu
FAM19A2	8.10844991510902e-26	-0.721140293553879	0.787	0.888	2.10657528794532e-21	GluNeu
FAM78B	9.40238609710379e-15	0.267797579583731	0.299	0.158	2.44273990802756e-10	GluNeu
FAT1	2.60236455281604e-7	-0.311337265306557	0.251	0.35	0.00676094310821608	GluNeu
FBXL7	1.88508232519213e-23	0.511264840208154	0.575	0.373	4.89744388084914e-19	GluNeu
FDPS	2.81811969443138e-10	-0.307610528582863	0.561	0.669	7.32147496613271e-6	GluNeu
FGF12	1.44444444212184e-46	0.580912566013655	0.977	0.909	3.75266666063255e-42	GluNeu
FHIT	2.17886588633208e-11	-0.432157971395468	0.439	0.569	5.66069357269076e-7	GluNeu
FHOD3	8.75268909361821e-10	-0.273547635419062	0.965	0.976	2.27394862652201e-5	GluNeu
FLRT2	6.63717515359091e-52	1.06319	0.587	0.288	1.72433810490292e-47	GluNeu
FNDC3A	2.60447721616225e-21	-0.454932877095103	0.913	0.941	6.76643180758953e-17	GluNeu
FNDC3B	3.14285878626986e-17	-0.413167866636833	0.459	0.616	8.16514712672909e-13	GluNeu
FOXN2	8.3403940801915e-17	0.429723712526129	0.628	0.469	2.16683438203375e-12	GluNeu
FOXN3	1.08795907097016e-12	0.386396759700036	0.944	0.931	2.82651766638047e-8	GluNeu
FP700111.1	1.22143984430302e-48	0.579555	0.916	0.777	3.17330071549924e-44	GluNeu
FRMD4A	1.03016787416499e-31	0.427357987510375	0.996	0.982	2.67637613708065e-27	GluNeu
FRMD4B	7.8059801154914e-47	-1.07819	0.682	0.821	2.02799363400467e-42	GluNeu
FRMPD4	3.19413028582784e-60	0.704351274158427	0.782	0.426	8.29835048258074e-56	GluNeu
FUT9	1.10058324260082e-8	0.303005714741703	0.705	0.601	2.85931526427692e-4	GluNeu
GABBR2	2.99296007077432e-24	0.405050190039324	0.883	0.757	7.77571026387169e-20	GluNeu
GABRA2	4.71966309230251e-17	0.402528342606418	0.632	0.468	1.22616847138019e-12	GluNeu
GABRA3	2.09574087584978e-30	0.379988375236124	0.404	0.179	5.44473479545773e-26	GluNeu
GABRB2	5.79170509927851e-47	0.660709132618899	0.44	0.161	1.50468498479256e-42	GluNeu
GABRB3	1.13170059077824e-16	0.266449565458759	0.989	0.975	2.94015813484187e-12	GluNeu
GABRG2	5.6210870057233e-22	0.352130851455498	0.423	0.232	1.46035840408691e-17	GluNeu
GAD1	9.65860914915649e-50	0.654280170943647	0.477	0.183	2.50930665695086e-45	GluNeu
GAD2	8.2760586129067e-15	0.377606532793118	0.145	0.049	2.15012002763316e-10	GluNeu
GALNT13	3.4280151821587e-27	0.493381	0.967	0.928	8.90598344324829e-23	GluNeu
GALNT14	8.88724557664396e-43	0.762730216865685	0.55	0.27	2.3089064008121e-38	GluNeu
GALNT17	1.67432508288729e-38	-0.715222344607405	0.875	0.942	4.34989656534119e-34	GluNeu
GALNT18	3.45817636307825e-32	0.549307212927556	0.614	0.371	8.98434219127729e-28	GluNeu
GAP43	1.34246852250179e-25	-0.357117081647622	0.962	0.973	3.48773322145964e-21	GluNeu
GAS7	5.86648911723639e-9	0.264631972624492	0.304	0.197	1.52411387265802e-4	GluNeu
GCH1	7.42968529570769e-27	-0.502891812296423	0.174	0.385	1.93023223982486e-22	GluNeu
GCNT2	3.58151245887534e-12	0.261187586448981	0.376	0.241	9.30476936815813e-8	GluNeu
GFRA1	4.98350317862161e-25	0.555490329504092	0.606	0.394	1.2947141258059e-20	GluNeu
GFRA2	4.78563946069539e-36	0.408288	0.302	0.09	1.24330913188866e-31	GluNeu
GLCCI1	3.94344743369796e-40	0.576707101126013	0.896	0.73	1.02450764327473e-35	GluNeu
GLRA3	3.97160476835236e-42	-0.887326693623314	0.314	0.587	1.03182291881794e-37	GluNeu
GPHN	2.87003155540132e-20	0.293970460896964	0.999	0.999	7.45634198093264e-16	GluNeu
GPM6A	1.70392844430028e-29	0.394130930153574	0.998	0.97	4.42680609829213e-25	GluNeu
GRIA1	2.86194661104425e-25	0.672558019584951	0.86	0.739	7.43533729549297e-21	GluNeu
GRIA3	4.09502785869342e-75	0.764678834448869	0.455	0.105	1.06388823768855e-70	GluNeu
GRIA4	2.55978104346971e-18	0.387065623108965	0.939	0.878	6.6503111509343e-14	GluNeu
GRID1	3.68837e-108	1.10234	0.905	0.469	9.58238302551217e-104	GluNeu
GRID2	8.16949781984175e-22	-1.12547	0.726	0.818	2.12243553359489e-17	GluNeu
GRIK1	1.03549019593523e-9	0.690152	0.564	0.47	2.69020352903972e-5	GluNeu
GRIK2	5.7765734974831e-21	0.497321639077645	0.979	0.963	1.50075379464611e-16	GluNeu
GRIK3	1.64218025225842e-63	0.775356876181512	0.581	0.227	4.26638429536738e-59	GluNeu
GRIK4	4.55328725625395e-7	-0.274512836654615	0.572	0.658	0.0118294402917478	GluNeu
GRM5	6.82083313338839e-28	0.676150747171129	0.695	0.507	1.7720524480543e-23	GluNeu
GRM7	1.22455945708638e-74	1.31887	0.718	0.384	3.18140546951041e-70	GluNeu
GRM8	7.39126749969677e-37	0.909243937449941	0.493	0.249	1.92025129642122e-32	GluNeu
GSG1L	1.90969181324643e-12	0.263032976137787	0.399	0.251	4.96137933081422e-8	GluNeu
GTDC1	1.2734458196748e-17	0.419125405731443	0.604	0.45	3.30841223951512e-13	GluNeu
GULP1	1.85988057633561e-15	-0.402240283946201	0.148	0.296	4.83196973731991e-11	GluNeu
HCN1	4.60912417624325e-36	-1.03433	0.189	0.434	1.19745e-31	GluNeu
HIC2	1.14320147970134e-13	-0.275885401176523	0.562	0.691	2.97003744426407e-9	GluNeu
HIF1A	2.60559558126711e-10	-0.265324	0.498	0.623	6.76933732013196e-6	GluNeu
HIVEP3	1.70594154361789e-11	-0.279079489754483	0.967	0.974	4.43203613031928e-7	GluNeu
HS3ST4	7.04537529529523e-31	0.796772	0.446	0.223	1.8303885017177e-26	GluNeu
IGF2BP2	1.57409873083673e-7	-0.301321327098351	0.523	0.606	0.00408950850271381	GluNeu
IL1RAP	5.26923982587003e-43	-0.764123283986108	0.066	0.316	1.36894850676103e-38	GluNeu
IL1RAPL1	1.01552964229138e-49	0.671330111194633	0.968	0.841	2.63834601067301e-45	GluNeu
IL1RAPL2	2.09199240089276e-8	0.757565401534337	0.313	0.225	5.43499625751938e-4	GluNeu
INSR	2.20102486395215e-32	0.455783	0.758	0.529	5.71826259654769e-28	GluNeu
ISL1	5.27832598815329e-28	0.401607631447362	0.242	0.072	1.37130909172222e-23	GluNeu
ITGA3	3.46880959269395e-11	-0.259518147573165	0.429	0.567	9.01196732181889e-7	GluNeu
ITGAV	1.64425938585296e-18	-0.467037763593245	0.221	0.391	4.27178588444598e-14	GluNeu
ITSN2	4.44360561428351e-12	-0.260522438378789	0.669	0.772	1.15444873859085e-7	GluNeu
JAK1	3.25489367148746e-7	0.255732893548768	0.528	0.44	0.00845621375852442	GluNeu
JPH1	2.36976201204013e-16	-0.312353	0.178	0.335	6.15664170728025e-12	GluNeu
KAT6B	3.28589e-11	0.301830055525944	0.805	0.737	8.53674e-07	GluNeu
KCNAB1	4.68251930419317e-10	0.326787520339344	0.376	0.259	1.21651851522939e-5	GluNeu
KCNB2	7.92328252927396e-118	1.25187	0.895	0.478	2.05846880110538e-113	GluNeu
KCNH7	6.18948374451443e-56	0.676495738957666	0.975	0.897	1.60802787682485e-51	GluNeu
KCNH8	2.25584016918348e-13	-0.647780532150076	0.702	0.749	5.86067275953868e-9	GluNeu
KCNIP1	9.32085015414124e-23	-0.623658598005459	0.701	0.823	2.42155687004589e-18	GluNeu
KCNIP4	2.67593526339648e-15	0.338473381617134	0.968	0.874	6.95207981430405e-11	GluNeu
KCNJ3	1.04844310250258e-14	0.383443973665086	0.394	0.241	2.7238551803017e-10	GluNeu
KCNJ6	7.44949721411322e-10	-0.316381375585498	0.791	0.845	1.93537937622661e-5	GluNeu
KCNK10	2.31957711899319e-22	0.373981803007368	0.64	0.437	6.02626135514432e-18	GluNeu
KCNQ1	8.03778749886106e-18	0.301165315551459	0.839	0.718	2.0882171922041e-13	GluNeu
KCNQ1OT1	1.19721222724872e-21	0.325940136385877	0.969	0.935	3.11035736639218e-17	GluNeu
KCNQ3	3.22068203634208e-63	0.863356493598834	0.639	0.283	8.36733193041671e-59	GluNeu
KCTD1	1.00447475446809e-13	-0.613989006750227	0.386	0.512	2.60963e-09	GluNeu
KCTD16	9.99480945945253e-13	0.413573429881351	0.74	0.632	2.59665149756577e-8	GluNeu
KCTD8	1.02189287315186e-38	0.742275	0.414	0.165	2.65487768444853e-34	GluNeu
KHDRBS2	2.94542726600555e-30	0.672000809730486	0.969	0.909	7.65222003708241e-26	GluNeu
KHDRBS3	6.09787340143437e-10	-0.281016428814372	0.471	0.597	1.58422750969265e-5	GluNeu
KIAA0513	5.30769627662346e-11	-0.269952053319602	0.501	0.629	1.37893949266678e-6	GluNeu
KIAA1549L	7.46533906073414e-12	0.291387	0.672	0.553	1.93949508797873e-7	GluNeu
KIF1A	2.76580263869601e-16	-0.368166680136711	0.782	0.878	7.18555525533223e-12	GluNeu
KIF26B	5.16858410978714e-50	-0.941846350975323	0.948	0.973	1.3427981517227e-45	GluNeu
KIF26B-AS1	2.56496669407433e-22	-0.508888871003952	0.394	0.582	6.66378347120511e-18	GluNeu
KIRREL3	2.03863917058564e-37	0.700413025581421	0.778	0.545	5.29638456518149e-33	GluNeu
KLF12	3.14620073108822e-22	-0.382601380738191	0.941	0.975	8.17382949936719e-18	GluNeu
KLF7	9.90528031123378e-20	-0.375377082526192	0.854	0.906	2.57339182485854e-15	GluNeu
KLHL1	3.46292266630695e-11	0.401736693829133	0.69	0.574	8.99667308706545e-7	GluNeu
KLHL29	2.14024343482289e-49	-1.04048	0.792	0.916	5.56035244366986e-45	GluNeu
LDB2	5.70656265166131e-11	-0.446103965063877	0.287	0.426	1.48256497690161e-6	GluNeu
LDLRAD4	1.35080276981341e-187	-1.62107	0.957	0.99	3.50938559597523e-183	GluNeu
LGR5	5.79138647459118e-29	0.338181414120368	0.205	0.049	1.50460220609879e-24	GluNeu
LHFPL3	1.78282998009079e-57	0.884511	0.888	0.675	4.63179228827588e-53	GluNeu
LHFPL6	6.24869416407623e-10	-0.524764	0.536	0.658	1.62341074382701e-5	GluNeu
LHX1-DT	2.01465151888396e-22	0.479063660052382	0.241	0.088	5.23406464606053e-18	GluNeu
LHX2	1.10270687649179e-47	0.702733383200218	0.444	0.161	2.86483246512567e-43	GluNeu
LIFR	1.79880431329795e-28	-0.545548363756864	0.367	0.592	4.67329360594807e-24	GluNeu
LIN7A	7.44864349276386e-12	0.370562077975396	0.53	0.391	1.93515757942005e-7	GluNeu
LINC00461	3.20860138644089e-19	0.375065131175767	0.892	0.833	8.33594640197343e-15	GluNeu
LINC00511	2.89405e-07	-0.341810751661543	0.719	0.763	0.00751873763565552	GluNeu
LINC00513	3.30992886776358e-16	-0.366405	0.363	0.539	8.59919519844978e-12	GluNeu
LINC00645	1.34655463910318e-17	0.392659330279997	0.423	0.255	3.49834895239007e-13	GluNeu
LINC01060	2.82363928474975e-16	-0.428440447082366	0.643	0.768	7.33581486177985e-12	GluNeu
LINC01091	2.78375836364109e-22	-0.730865377515686	0.153	0.328	7.23220422873956e-18	GluNeu
LINC01239	1.73823729159501e-22	-0.349120065619262	0.052	0.204	4.51594048356384e-18	GluNeu
LINC01250	3.24798468958536e-7	-0.252354	0.294	0.387	0.00843826422354276	GluNeu
LINC01322	5.67662341983417e-81	0.983961948862797	0.965	0.842	1.47478676447292e-76	GluNeu
LINC01435	1.69000108674403e-9	-0.347810310612473	0.085	0.177	4.39062282336099e-5	GluNeu
LINC01967	9.85107712199427e-25	-0.504418	0.125	0.318	2.55930983629411e-20	GluNeu
LINC02055	1.12679881465328e-27	-0.697297967941245	0.408	0.624	2.92742332046921e-23	GluNeu
LINC02223	7.12257958555578e-19	0.372183799170186	0.807	0.694	1.85044617632739e-14	GluNeu
LINC02226	2.10486321979481e-19	-0.310139442447172	0.094	0.253	5.46843464502692e-15	GluNeu
LINC02293	6.02720966180237e-49	0.448118266640142	0.381	0.11	1.56586907013626e-44	GluNeu
LINC02294	5.3893378776907e-49	0.461743642215481	0.389	0.115	1.40014998062404e-44	GluNeu
LINC02588	4.11132942224659e-99	1.17845	0.831	0.474	1.06812338389966e-94	GluNeu
LINGO1	2.15983394320825e-7	-0.305199736421296	0.967	0.983	0.00561124858445504	GluNeu
LIPA	1.82404252514838e-13	0.283229979928653	0.637	0.497	4.73886e-09	GluNeu
LMO1	7.30960314433689e-21	0.535531376235222	0.497	0.317	1.89903489689872e-16	GluNeu
LMO3	6.11861391973596e-31	0.564781210419092	0.279	0.091	1.5896158963474e-26	GluNeu
LMX1B	7.57962360135688e-48	-0.696176485408007	0.183	0.499	1.96918621163252e-43	GluNeu
LPIN1	2.64886607910386e-10	-0.261629049207736	0.592	0.688	6.88175407351183e-6	GluNeu
LPP	6.02739508588335e-19	-0.360975609352005	0.907	0.951	1.56591724331249e-14	GluNeu
LRFN2	8.45668223937322e-24	-0.476859	0.575	0.742	2.19704604578916e-19	GluNeu
LRIG1	3.23760679834849e-11	0.258918736599574	0.349	0.224	8.41130246210939e-7	GluNeu
LRP1B	7.67880123615938e-18	0.576133771649175	0.937	0.894	1.99495256115421e-13	GluNeu
LRRC3B	3.86903562668571e-47	0.515478808272818	0.316	0.075	1.00517545581295e-42	GluNeu
LRRC4C	4.57183999689579e-27	-0.669595809696015	0.975	0.979	1.18776403119353e-22	GluNeu
LRRN3	1.54867461766181e-16	0.304001449974162	0.398	0.235	4.02345665668538e-12	GluNeu
LRTM1	1.04278960757906e-33	0.297856911925605	0.168	0.021	2.7091674004904e-29	GluNeu
LSAMP	1.22648720261576e-9	-0.270875077070587	0.988	0.99	3.18641375239574e-5	GluNeu
LUCAT1	1.10662265624453e-27	-0.304892818627068	0.011	0.159	2.87500566092329e-23	GluNeu
LURAP1L-AS1	6.18740152670806e-43	-0.752985644460984	0.299	0.584	1.60748691663875e-38	GluNeu
MALAT1	7.02901485750379e-25	-0.316871582325133	1	1	1.82613805997949e-20	GluNeu
MAN1C1	4.15037934024634e-10	-0.297112762150933	0.382	0.517	1.07827e-05	GluNeu
MAP1B	2.42958864956097e-24	-0.252484282574142	1	1	6.31207131155941e-20	GluNeu
MAP3K1	8.58996846746829e-12	0.384477	0.486	0.363	2.23167380784826e-7	GluNeu
MAP7	2.45886646442757e-8	-0.270571418074262	0.77	0.818	6.38813507458283e-4	GluNeu
MAPK4	4.06861183343001e-9	0.258859087826867	0.518	0.401	1.05702535432512e-4	GluNeu
MARCH4	2.91693127356599e-12	-0.326211913873976	0.661	0.753	7.57818744872444e-8	GluNeu
MAST4	1.86369917727106e-10	0.297594778356709	0.617	0.484	4.84189046255021e-6	GluNeu
MB21D2	2.3339301428158e-20	0.439339040288735	0.629	0.456	6.06355051103545e-16	GluNeu
MBNL2	6.47991279352427e-12	-0.300096620589754	0.389	0.529	1.68348134375761e-7	GluNeu
MEF2C-AS2	1.74620462436233e-7	-0.311503854456555	0.586	0.663	0.00453663961409334	GluNeu
MEGF11	2.77721880053648e-21	-0.690337454076296	0.289	0.477	7.21521444379377e-17	GluNeu
MEST	6.58156837871861e-13	0.31340314797526603	0.355	0.224	1.70989146479109e-8	GluNeu
MGAT4C	2.68805511469967e-17	0.552007693018478	0.724	0.591	6.98356718798973e-13	GluNeu
MGAT5	3.34537356678795e-17	0.347403389974486	0.875	0.806	8.69128052651509e-13	GluNeu
MGST1	4.71204201286294e-29	0.530566	0.31	0.119	1.22418851494179e-24	GluNeu
MIAT	3.60505950989187e-15	-0.265863686400824	0.876	0.947	9.36594460669909e-11	GluNeu
MIR137HG	6.8450132561945e-13	-0.420933087825274	0.408	0.553	1.77833444395933e-8	GluNeu
MIR4435-2HG	2.61587171592679e-101	-1.30356	0.48	0.848	6.79603471797781e-97	GluNeu
MIR4500HG	9.81259833729033e-14	0.374375272793843	0.357	0.219	2.54931304802803e-9	GluNeu
MIR4713HG	3.25588590837744e-15	-0.344782194894712	0.049	0.161	8.4587915899646e-11	GluNeu
MKLN1	1.2116162663954e-23	-0.449423761912569	0.867	0.909	3.14777906009526e-19	GluNeu
MLLT3	3.26618796396862e-17	0.335999	0.923	0.827	8.48555633039046e-13	GluNeu
MMP16	2.13182769585866e-25	-0.670375270044944	0.782	0.85	5.53848835384079e-21	GluNeu
MPDZ	8.38181579590459e-19	-0.370262505959726	0.598	0.741	2.17759574377601e-14	GluNeu
MPP6	9.01350757286454e-12	-0.330897828405935	0.557	0.704	2.34170926743021e-7	GluNeu
MPP7	2.87314017172129e-19	0.347617523403872	0.559	0.371	7.4644181661319e-15	GluNeu
MPPED2	5.24085603387927e-49	0.615228332762946	0.836	0.582	1.36157439760183e-44	GluNeu
MSC-AS1	8.98482612859866e-18	0.407917725924467	0.502	0.309	2.33425782820993e-13	GluNeu
MT-ND2	2.07039199981937e-12	-0.331447091285094	0.341	0.507	5.37887841553071e-8	GluNeu
MT-ND6	2.68006865399685e-10	-0.269693473225093	0.133	0.242	6.96281836308381e-6	GluNeu
MTUS2	1.70742658824465e-18	0.544719298509812	0.621	0.457	4.43589427625961e-14	GluNeu
MYO10	1.79139695813401e-8	0.406689125822262	0.43	0.329	4.65404929723216e-4	GluNeu
MYO16	1.49688021070828e-8	0.30612	0.628	0.518	3.88889478742011e-4	GluNeu
MYO1B	2.1616232550504e-17	0.339601074148824	0.44	0.274	5.61589721662095e-13	GluNeu
MYO5C	6.4657e-09	0.376361431223276	0.309	0.207	1.67978969114787e-4	GluNeu
MYRIP	1.48613051663544e-61	0.933966047104023	0.776	0.441	3.86096708221888e-57	GluNeu
N4BP2	4.42562450197845e-18	-0.490207660469721	0.572	0.687	1.14978e-13	GluNeu
NAALAD2	2.07364512801817e-18	0.313639887755102	0.455	0.281	5.3873300425912e-14	GluNeu
NCALD	1.70825168150476e-13	-0.335911473522132	0.64	0.753	4.43803786854936e-9	GluNeu
NCAM2	3.18047876605682e-22	0.531639546744335	0.978	0.968	8.26288383421561e-18	GluNeu
NDST3	4.66261667974156e-9	0.300807	0.352	0.239	1.21134781339686e-4	GluNeu
NDST4	2.13821354623226e-13	0.301769142627985	0.717	0.574	5.55508e-09	GluNeu
NEAT1	4.77628002508418e-55	-1.18536	0.941	0.954	1.24087755051687e-50	GluNeu
NECAB1	6.35916792448322e-32	0.503525243692091	0.478	0.238	1.65211182678074e-27	GluNeu
NEGR1	8.56194564311402e-12	0.259034112880141	0.99	0.988	2.22439347808102e-7	GluNeu
NELL1	3.38499809896061e-39	0.904431997018202	0.446	0.194	8.79422506109966e-35	GluNeu
NELL2	2.18383372073015e-10	-0.438794845270676	0.612	0.713	5.67360000645692e-6	GluNeu
NETO1	5.64815475849699e-14	0.431973806440663	0.511	0.365	1.46739060625752e-9	GluNeu
NETO2	1.52729772087062e-10	0.274225425469944	0.572	0.454	3.96791947882187e-6	GluNeu
NFIA	2.7392844607144e-27	1.03304	0.507	0.319	7.11666102893602e-23	GluNeu
NFIB	2.55310495397339e-68	1.49295	0.717	0.423	6.63296667042286e-64	GluNeu
NINL	2.45907290254982e-14	-0.283643824811393	0.779	0.856	6.38867140082442e-10	GluNeu
NKAIN2	5.88323582870032e-19	0.503052	0.958	0.916	1.52846466829634e-14	GluNeu
NLGN4Y	2.99282718084534e-24	0.393795	0.942	0.85	7.7753650158362e-20	GluNeu
NOS1AP	6.96312965060743e-8	0.272537972946254	0.502	0.388	0.00180902108322781	GluNeu
NOVA1	1.04056537809689e-121	0.975573338763386	1	0.988	2.70338885229572e-117	GluNeu
NR2F1	3.57542965114721e-15	-0.371888659717536	0.11	0.247	9.28896623368044e-11	GluNeu
NR2F1-AS1	1.03802613607156e-20	-0.462074281407614	0.304	0.501	2.69679190151391e-16	GluNeu
NR3C1	2.31137860952828e-20	-0.519505183487381	0.155	0.325	6.00496162755447e-16	GluNeu
NR3C2	5.86099674690859e-8	-0.281994142868594	0.201	0.303	0.00152268695484685	GluNeu
NREP	4.46374424785267e-11	-0.266243828724034	0.666	0.765	1.15968075559212e-6	GluNeu
NRG1	2.70102794070421e-10	0.378816366709787	0.995	0.993	7.01727058994953e-6	GluNeu
NRG3	1.31190456080318e-42	0.401431672690099	1	0.996	3.40832804896665e-38	GluNeu
NRP2	1.30227928079299e-8	0.355464036304907	0.455	0.356	3.38332157150018e-4	GluNeu
NRXN3	1.15281676741782e-83	1.67296	0.869	0.639	2.99501796175149e-79	GluNeu
NTN1	2.96052594134805e-9	0.362003261288487	0.519	0.416	7.69144639562225e-5	GluNeu
NWD2	7.59396500528412e-10	0.265465398973493	0.276	0.163	1.97291210837281e-5	GluNeu
NXPH1	4.93773423534894e-38	0.913060442120887	0.854	0.699	1.28282335434365e-33	GluNeu
OPHN1	2.44389309166266e-19	0.349618690148525	0.74	0.581	6.34923425213958e-15	GluNeu
PAK5	4.86204994400324e-17	0.319383130644598	0.843	0.728	1.26316057545204e-12	GluNeu
PALM2	2.16635172243662e-11	-0.329043102455645	0.514	0.629	5.62818177489035e-7	GluNeu
PARD3B	8.49917095144872e-11	0.347766107925275	0.676	0.547	2.20808461318638e-6	GluNeu
PARP8	1.04481476570537e-15	0.288831151442476	0.833	0.712	2.71442876130255e-11	GluNeu
PATJ	1.34201448585171e-10	0.287109	0.852	0.782	3.48655363424273e-6	GluNeu
PAX3	1.37692853604148e-22	0.540265711061906	0.19	0.056	3.57726033663577e-18	GluNeu
PAX5	3.15402359140367e-33	0.601539865790029	0.201	0.04	8.19415329046674e-29	GluNeu
PBX3	2.24713468221316e-25	-0.456581254743399	0.958	0.99	5.8380559043898e-21	GluNeu
PCA3	2.79025376456702e-15	-0.356613773899595	0.119	0.259	7.24907928034511e-11	GluNeu
PCDH9	2.59401988478611e-8	-0.253083476593586	0.965	0.984	6.73926366067432e-4	GluNeu
PCLO	1.75002090344568e-15	-0.270184835407355	0.986	0.99	4.54655430715189e-11	GluNeu
PCNX2	5.41210790193714e-25	-0.327652343110316	0.973	0.985	1.40606563292327e-20	GluNeu
PCSK1	7.67237669765736e-13	-0.315373505538451	0.073	0.182	1.99328346605138e-8	GluNeu
PCSK2	1.09017750011067e-30	0.656328784170716	0.611	0.39	2.83228114528751e-26	GluNeu
PCSK5	2.37321180990452e-17	0.359413102908527	0.341	0.183	6.16560428213195e-13	GluNeu
PCSK6	3.05094162243224e-21	-0.526128	0.295	0.484	7.92634633507896e-17	GluNeu
PDE1A	1.48036008163632e-20	0.574123	0.65	0.446	3.84597549209115e-16	GluNeu
PDE1C	1.69192554982126e-7	0.258620302716542	0.294	0.2	0.00439562257843563	GluNeu
PDE3A	1.90555864533988e-19	0.781359	0.538	0.381	4.95064136059302e-15	GluNeu
PDE3B	8.36775526154845e-12	0.288095232647575	0.65	0.517	2.17394281695029e-7	GluNeu
PDE4D	1.51679273195829e-12	-0.260099877251875	0.999	0.998	3.94062751762765e-8	GluNeu
PDZD2	4.05922624864942e-16	0.480436096614817	0.674	0.551	1.05458697939912e-11	GluNeu
PEPD	6.31510838285159e-10	-0.255981549885659	0.378	0.497	1.64066515786484e-5	GluNeu
PEX5L	1.68946101993505e-27	0.591273037534607	0.831	0.642	4.38921972979125e-23	GluNeu
PGBD5	6.14029917805253e-16	0.382600191068081	0.671	0.538	1.59524972645805e-11	GluNeu
PHACTR1	7.39565774932963e-31	0.428403139435501	0.975	0.862	1.92139188327584e-26	GluNeu
PHF21B	1.43485329084777e-9	0.264354512537657	0.556	0.429	3.72774884962252e-5	GluNeu
PHIP	1.65124564098125e-12	0.267172548858638	0.912	0.858	4.28993617526928e-8	GluNeu
PITPNM2	3.7717946153259e-11	-0.405036610011321	0.569	0.644	9.79912241061668e-7	GluNeu
PKN2-AS1	5.19902522121775e-17	-1.00401	0.161	0.309	1.35070675247237e-12	GluNeu
PLAGL1	9.20071449923668e-16	0.295029	0.367	0.21	2.39034562690169e-11	GluNeu
PLCB1	1.06711849477248e-22	0.511693855582479	0.97	0.937	2.77237384941891e-18	GluNeu
PLCB4	4.58513304987175e-13	-0.394576940601641	0.92	0.94	1.19121756635668e-8	GluNeu
PLCE1	4.22885509599102e-12	0.306249576902203	0.379	0.246	1.09865655393847e-7	GluNeu
PLD5	1.12935660529917e-12	0.499733440274768	0.431	0.294	2.93406846056725e-8	GluNeu
PLEKHA5	8.24547726438184e-24	-0.476798444253995	0.99	0.99	2.1421749932864e-19	GluNeu
PLEKHG1	1.47485639318538e-7	-0.258665523511056	0.349	0.461	0.00383167690949561	GluNeu
PLPPR1	3.12143318150545e-13	0.308595804842043	0.77	0.635	8.10948340555117e-9	GluNeu
PLXNA4	1.05127348865667e-16	-0.473796467380158	0.844	0.901	2.73120852353003e-12	GluNeu
PMEPA1	9.17509156060467e-83	-0.876251949356828	0.329	0.71	2.38368878744509e-78	GluNeu
POU2F1	2.76692481158377e-32	0.469964	0.934	0.825	7.18847066049463e-28	GluNeu
POU2F2	5.72610581586021e-20	0.336057626628146	0.786	0.65	1.48764229096048e-15	GluNeu
PPARGC1A	5.28423347894822e-8	-0.311665517779618	0.528	0.609	0.00137284385783075	GluNeu
PPFIBP1	4.96894473763695e-13	-0.284919092686256	0.713	0.812	1.29093184283808e-8	GluNeu
PPM1L	3.00633388936946e-32	0.554713421627956	0.873	0.75	7.81045544458186e-28	GluNeu
PPP2R2B	1.31065193169943e-55	-0.702820352180016	0.988	0.996	3.40507371855513e-51	GluNeu
PPP3CA	2.97067012666825e-13	-0.275539187316492	0.98	0.983	7.71780098908412e-9	GluNeu
PRKAR2B	1.15148083527339e-18	0.371853275563814	0.698	0.56	2.99154721004026e-14	GluNeu
PRKCB	4.16891152341443e-101	1.00053	0.832	0.435	1.08308321378307e-96	GluNeu
PRKG1	3.55798161548779e-30	0.82675011422729106	0.784	0.599	9.24363623703727e-26	GluNeu
PRMT8	3.39761164548246e-33	0.528857838074018	0.396	0.17	8.82699505496344e-29	GluNeu
PROS1	7.07581254816314e-38	-0.784558756957827	0.18	0.433	1.83829610001278e-33	GluNeu
PRSS12	5.4453056285729e-13	0.348301942474593	0.384	0.242	1.41469040230324e-8	GluNeu
PRUNE2	2.73162390261875e-23	-0.642792762346512	0.577	0.721	7.09675889900351e-19	GluNeu
PSD3	7.70623054787238e-30	0.512093356978146	0.941	0.87	2.00207869633724e-25	GluNeu
PTCHD1	1.69445022636108e-15	0.260882690969954	0.292	0.149	4.40218168808609e-11	GluNeu
PTCHD1-AS	6.6435642562159e-61	1.21263	0.642	0.325	1.72599799376489e-56	GluNeu
PTCHD4	1.86982220669798e-58	0.869555396492363	0.78	0.512	4.85779809300134e-54	GluNeu
PTP4A1	4.66957683003022e-27	-0.519824483898327	0.119	0.314	1.21315606044185e-22	GluNeu
PTPRB	1.35721662562867e-25	0.374915393369603	0.295	0.115	3.52604879338328e-21	GluNeu
PTPRD	2.30420506542957e-46	0.526796958920902	1	0.995	5.98632475998602e-42	GluNeu
PTPRE	1.45502991424228e-6	-0.266955193160764	0.371	0.459	0.0378016771720144	GluNeu
PTPRK	1.06945464832593e-7	-0.441585840715709	0.393	0.49	0.00277844317635078	GluNeu
PTPRR	1.7094363974053e-40	0.640116331896779	0.555	0.276	4.44111576045896e-36	GluNeu
PTPRT	3.58357957147697e-56	1.34247	0.419	0.131	9.31013972669717e-52	GluNeu
PVT1	5.90206198143122e-31	-0.534316697681009	0.574	0.765	1.53335570277583e-26	GluNeu
RAB27B	8.46529265934926e-9	-0.384546942389066	0.347	0.446	2.19928303289894e-4	GluNeu
RAB30	2.22909294922709e-18	-0.463809071985969	0.68	0.771	5.79118348209198e-14	GluNeu
RAI1	9.85774028155245e-17	-0.310392851754179	0.721	0.814	2.56104092514733e-12	GluNeu
RALYL	3.97330268761592e-47	-0.922812313661033	0.963	0.985	1.03226403824262e-42	GluNeu
RASGRF2	1.94959597990605e-20	-0.477205255516242	0.346	0.529	5.06505035579592e-16	GluNeu
RASSF8	6.42594056546812e-16	-0.430148350955173	0.248	0.409	1.66945935890862e-11	GluNeu
RBFOX1	6.63306201205933e-84	1.69478	0.773	0.44	1.72326951073301e-79	GluNeu
RBMS1	1.47136562276175e-7	-0.267242354316656	0.682	0.747	0.0038226078879350202	GluNeu
RELL1	2.31855034431286e-15	0.274490508466282	0.242	0.114	6.02359379452481e-11	GluNeu
RELN	2.79682480061875e-15	0.574515373785121	0.282	0.146	7.26615083200751e-11	GluNeu
RERG	1.46362559045933e-8	-0.271580623768293	0.334	0.444	3.80249928401334e-4	GluNeu
RFTN1	6.10769250267422e-12	-0.300066	0.224	0.356	1.58677851219476e-7	GluNeu
RGMB	8.09126813042056e-12	-0.301610645890527	0.389	0.531	2.10211146028326e-7	GluNeu
RGS6	3.34782001815193e-11	-0.373955905536084	0.612	0.709	8.69763640715871e-7	GluNeu
RHBDL2	5.13825559307986e-12	-0.302335237511498	0.44	0.569	1.33491880308215e-7	GluNeu
RIMBP2	1.81556791793903e-13	-0.306019801374793	0.838	0.886	4.71684545080561e-9	GluNeu
RIMS2	2.55156572053146e-24	-0.325368981996415	0.998	1	6.62896774194073e-20	GluNeu
RIT2	1.76073909359358e-19	0.592357126142046	0.384	0.213	4.57440016515612e-15	GluNeu
RNF219-AS1	1.58137186023782e-31	-0.889694950720448	0.308	0.555	4.10840409289785e-27	GluNeu
ROBO1	8.39909186108869e-40	0.582628010805163	0.994	0.994	2.18208406551084e-35	GluNeu
ROBO2	1.16207672204775e-7	-0.437887419338824	0.968	0.94	0.00301907532388006	GluNeu
RORB	2.71489587691686e-7	0.276537334380038	0.135	0.068	0.00705329948822999	GluNeu
RPS6KA3	4.49250572131445e-12	0.351804608336976	0.685	0.574	1.16715e-07	GluNeu
RUNDC3B	1.06817999912799e-17	0.316790225514785	0.854	0.738	2.77513163773451e-13	GluNeu
RYR2	3.50835084342906e-40	0.712061284153362	0.881	0.715	9.11469549122869e-36	GluNeu
RYR3	1.71541845191868e-45	0.636090991312123	0.87	0.65	4.45665713808473e-41	GluNeu
SAMD3	9.0743166520343e-35	-0.900511226230432	0.162	0.407	2.35750746619851e-30	GluNeu
SAMD4A	1.70668913461075e-25	-0.537579882404172	0.571	0.743	4.43397837171873e-21	GluNeu
SAMD5	5.21105552618769e-72	1.22885	0.721	0.366	1.35383222570356e-67	GluNeu
SASH1	4.6025266609115e-58	0.984816989753168	0.618	0.289	1.19573642650481e-53	GluNeu
SATB2	2.41211656060463e-30	0.428690580824327	0.261	0.079	6.26667882445083e-26	GluNeu
SBNO2	1.23713150873122e-14	-0.251315835862996	0.183	0.333	3.21406765968371e-10	GluNeu
SCD5	3.22200706519659e-42	0.534666576457607	0.902	0.765	8.37077435538074e-38	GluNeu
SCG2	1.57851927728526e-19	-0.376454588871329	0.747	0.855	4.1009930823871e-15	GluNeu
SCN9A	5.73987136455755e-26	-0.549555756717011	0.838	0.903	1.49121858051205e-21	GluNeu
SDK2	3.76641182944465e-44	-0.787730482698546	0.34	0.621	9.78513793289719e-40	GluNeu
SEMA3C	1.20897373586896e-15	-0.343239	0.127	0.274	3.14091376578757e-11	GluNeu
SEMA6A	1.16203264429747e-9	0.256249829324625	0.764	0.662	3.01896080988482e-5	GluNeu
SEMA6D	8.90838369836203e-33	0.483232414661495	0.977	0.95	2.31439808483445e-28	GluNeu
SERTAD4	1.03907214227319e-22	-0.445596856919574	0.185	0.372	2.69950942562576e-18	GluNeu
SEZ6	1.74101172965803e-10	-0.279814297231115	0.546	0.663	4.52314847365157e-6	GluNeu
SEZ6L	5.98217269174148e-95	1.31281	0.718	0.295	1.55416846531444e-90	GluNeu
SFMBT2	6.98778684161091e-13	0.324733263245904	0.418	0.267	1.81542702145051e-8	GluNeu
SFXN5	1.66933762445985e-12	-0.296573134300658	0.297	0.437	4.33693914834668e-8	GluNeu
SGCD	3.88830830123063e-32	0.302091418746991	0.629	0.348	1.01018249665972e-27	GluNeu
SH3BP4	2.06936407679037e-14	-0.279540132702983	0.35	0.518	5.37620787150138e-10	GluNeu
SH3GL3	8.88940602893782e-16	0.345830762693219	0.553	0.383	2.30946768631805e-11	GluNeu
SHANK2	4.84860665809761e-20	0.422667216784339	0.922	0.854	1.25966800977376e-15	GluNeu
SHC4	1.59608063099375e-13	-0.455122588567086	0.363	0.496	4.14661747932176e-9	GluNeu
SHISA6	1.94172868843026e-98	1.33137	0.576	0.154	5.04461113254181e-94	GluNeu
SHISA9	6.23277254761302e-11	0.495094143586011	0.42	0.294	1.61927430786986e-6	GluNeu
SHROOM3	3.92251292538912e-29	-0.546983751587418	0.297	0.528	1.01906885801609e-24	GluNeu
SKIL	8.90930365691305e-20	-0.365368	0.383	0.561	2.31463709006601e-15	GluNeu
SLC16A7	1.76777051195775e-8	-0.253979	0.443	0.553	4.59266779006625e-4	GluNeu
SLC17A6	2.42594713610301e-14	-0.446447359501105	0.434	0.562	6.30261065959562e-10	GluNeu
SLC22A17	8.40377243436661e-12	-0.258147636523956	0.496	0.64	2.18330007844844e-7	GluNeu
SLC24A3	5.06398505991691e-13	0.304834571654933	0.588	0.433	1.31562331856641e-8	GluNeu
SLC25A16	2.97552110641257e-21	-0.388215314201094	0.572	0.728	7.73040383445986e-17	GluNeu
SLC2A13	5.6132038891858e-18	-0.432888	0.775	0.862	1.45831037041047e-13	GluNeu
SLC2A14	6.5334398357383e-14	-0.265093765990218	0.073	0.19	1.69738766932481e-9	GluNeu
SLC35F1	7.29712086640546e-8	0.265453916849908	0.92	0.889	0.00189579200109214	GluNeu
SLC35F3	1.13434345407474e-13	0.470208113680699	0.515	0.356	2.94702429368617e-9	GluNeu
SLC35F4	3.0372135720917e-92	1.32034	0.638	0.224	7.89068086029424e-88	GluNeu
SLC44A5	5.19056827823948e-14	-0.637408908998672	0.731	0.783	1.34850963868662e-9	GluNeu
SLC4A10	4.82685540596207e-15	-0.461581274061627	0.735	0.809	1.25401703446895e-10	GluNeu
SLC6A15	1.31066302517635e-36	-0.503365834032132	0.22	0.482	3.40510253940816e-32	GluNeu
SLC7A1	5.60264080951025e-12	-0.282464409683424	0.413	0.544	1.45556608231076e-7	GluNeu
SLC7A11	3.6887195036621e-10	-0.273952854316126	0.088	0.185	9.58329327051413e-6	GluNeu
SLC9A9	1.71212633120801e-9	-0.460835281808861	0.278	0.396	4.4481e-05	GluNeu
SLCO3A1	3.36667036788808e-10	0.491099779017817	0.738	0.676	8.74660961577324e-6	GluNeu
SLCO5A1	1.04557917838494e-14	-0.349640219042047	0.544	0.69	2.71641470544408e-10	GluNeu
SMAD1	5.78667437636776e-16	-0.336711278928181	0.289	0.46	1.50337800298034e-11	GluNeu
SMARCA2	4.56179e-07	0.264586041645647	0.54	0.434	0.0118515392690301	GluNeu
SMYD3	3.91090210695665e-20	-0.332853225071065	0.996	0.999	1.01605236738734e-15	GluNeu
SNCAIP	6.0248377847571e-14	0.290928009711616	0.389	0.24	1.56525285647989e-9	GluNeu
SNED1	3.93736464032892e-70	-1.15638	0.331	0.66	1.02292733355745e-65	GluNeu
SNX29	1.62854476474469e-19	-0.497692351277814	0.832	0.889	4.23095929880671e-15	GluNeu
SORBS2	1.84858916947218e-15	-0.311560630984101	0.977	0.982	4.80263466228872e-11	GluNeu
SORCS1	4.02844715476978e-81	-2.09552	0.718	0.893	1.04659057080919e-76	GluNeu
SORCS3	5.98608536602979e-12	0.362411497994842	0.435	0.298	1.55518497809454e-7	GluNeu
SOX11	4.64400069224539e-15	-0.350510964892442	0.681	0.788	1.20651137984535e-10	GluNeu
SOX4	4.50974455989494e-18	0.359590016920899	0.82	0.714	1.1716316366607e-13	GluNeu
SOX5	1.6698702387448e-13	0.502205932799766	0.433	0.296	4.33832e-09	GluNeu
SOX6	4.93847304274497e-8	0.375667617361641	0.292	0.197	0.00128301529650514	GluNeu
SPATA6	1.16821001820271e-16	-0.491780285237823	0.533	0.673	3.03500962729064e-12	GluNeu
SPHKAP	2.49065498972751e-24	0.359648636716293	0.18	0.045	6.47072166331206e-20	GluNeu
SPOCK1	1.58129042407352e-73	-1.01968	0.728	0.909	4.10819252174302e-69	GluNeu
SPRY1	8.63814494359074e-12	-0.250340539119763	0.284	0.423	2.24419005634488e-7	GluNeu
SRGAP2	3.34849350717789e-12	0.267782069652365	0.679	0.557	8.69938613164816e-8	GluNeu
SRGAP2B	6.66853833001102e-15	0.283123301582391	0.566	0.408	1.73248625813686e-10	GluNeu
SSBP2	8.14309616985647e-22	0.501996746627915	0.901	0.793	2.11557638492871e-17	GluNeu
ST18	3.94416252222917e-25	0.638709328704714	0.658	0.487	1.02469342327514e-20	GluNeu
ST6GAL1	2.76155e-08	-0.292807391958898	0.504	0.601	7.17449727688147e-4	GluNeu
ST6GAL2	2.44364921209804e-97	1.21576	0.643	0.224	6.34860065303071e-93	GluNeu
ST6GALNAC3	3.43934409768625e-8	-0.297261134140665	0.75	0.815	8.93541596578888e-4	GluNeu
ST8SIA2	1.14151162001611e-12	0.262576276792658	0.509	0.36	2.96564718880185e-8	GluNeu
STAC	8.1104352164724e-22	0.432409526626924	0.321	0.149	2.10709106923953e-17	GluNeu
STARD4-AS1	7.81527135739951e-12	-0.285222	0.519	0.631	2.03040749865239e-7	GluNeu
STAT3	6.60811490503302e-37	-0.521135272508104	0.732	0.886	1.71678825232758e-32	GluNeu
STK33	3.68995287202533e-11	0.293618	0.443	0.308	9.58649756152181e-7	GluNeu
STUM	1.82785533693504e-20	0.351297287063987	0.345	0.169	4.74876816535723e-16	GluNeu
STXBP6	3.81579935529011e-21	0.310236274402902	0.218	0.076	9.9134467250437e-17	GluNeu
SUB1	7.99301820216358e-9	-0.308119291786738	0.487	0.572	0.000207659	GluNeu
SUSD4	4.62918211557361e-14	0.297459636338752	0.604	0.458	1.20266151362602e-9	GluNeu
SYN2	9.23868438557294e-31	0.508341247871205	0.802	0.621	2.40021020337185e-26	GluNeu
SYN3	1.52255393706534e-20	0.372777298241955	0.986	0.944	3.95559512849575e-16	GluNeu
SYNPR	1.46456792975946e-15	0.364339752711066	0.267	0.132	3.80494748151507e-11	GluNeu
SYT1	1.06131544109385e-15	0.271917281299043	0.999	0.984	2.75729751596182e-11	GluNeu
SYT14	7.31863154197697e-19	-0.394431742414078	0.954	0.962	1.90138047460562e-14	GluNeu
SYT9	1.13242866504041e-80	0.733162267803827	0.597	0.191	2.94204967177498e-76	GluNeu
TAC1	2.28838515356252e-10	-0.317674359023985	0.277	0.399	5.94522462895542e-6	GluNeu
TBC1D19	3.70102099185209e-10	-0.297399340960999	0.787	0.844	9.61525253683174e-6	GluNeu
TCF12	2.38698154726566e-10	0.349872985733472	0.975	0.982	6.20137805979618e-6	GluNeu
TCF4	9.91875789527043e-33	0.789922684025133	0.847	0.732	2.57689330119126e-28	GluNeu
TENM2	1.32423185296264e-109	1.56284	0.969	0.83	3.44035435399693e-105	GluNeu
TENM3	3.70047433567298e-32	0.812195202106489	0.904	0.826	9.6138323240784e-28	GluNeu
TENT5A	5.11049394805749e-20	-0.446465218916305	0.289	0.479	1.32770632770534e-15	GluNeu
TFAP2B	9.32386095183169e-69	-0.969395601930407	0.258	0.656	2.42233907528587e-64	GluNeu
TFDP2	6.22518807235919e-11	0.351980075989939	0.646	0.535	1.61730386119892e-6	GluNeu
TGFBR2	1.50933e-15	-0.253470745977356	0.03	0.134	3.92122760297902e-11	GluNeu
THSD7B	8.97757287356949e-35	0.745554262664465	0.405	0.172	2.33237343255335e-30	GluNeu
TIMP3	6.2595223866276e-18	0.331392220823942	0.892	0.765	1.62622391604585e-13	GluNeu
TMEM108	3.0483887628309e-12	0.262715412425457	0.891	0.809	7.91971400583467e-8	GluNeu
TMEM130	3.31619968667918e-10	-0.261700812297106	0.609	0.714	8.61548678599251e-6	GluNeu
TMEM132C	2.0310873040818e-16	0.332289047504339	0.295	0.149	5.27676481600452e-12	GluNeu
TMEM161B-AS1	4.04722733138964e-10	0.250398	0.912	0.857	1.05146966069503e-5	GluNeu
TMEM200A	3.87788023651285e-18	-0.285006810509649	0.08	0.224	1.00747328544604e-13	GluNeu
TMSB10	9.49384057206449e-9	-0.296155213011471	0.601	0.71	2.46649978062235e-4	GluNeu
TMSB4X	4.96234006229143e-14	-0.296831945597075	0.455	0.623	1.28921594818331e-9	GluNeu
TNRC18	1.33699069447732e-10	0.261199027054711	0.802	0.688	3.47350182425209e-6	GluNeu
TNRC6A	1.85663296794083e-23	-0.319086755653614	0.996	0.998	4.82353245071028e-19	GluNeu
TNRC6C	6.57240475784642e-20	0.319531336744082	0.948	0.864	1.7075107560885e-15	GluNeu
TNS3	1.74722320022168e-17	-0.338751986963366	0.053	0.18	4.53928587417592e-13	GluNeu
TOX	1.18882404598763e-25	0.491793513838862	0.785	0.587	3.08856487147586e-21	GluNeu
TOX3	1.87860420644975e-12	0.379351459228389	0.445	0.307	4.88061372835645e-8	GluNeu
TRAK1	2.07677853110585e-17	0.326307365714874	0.933	0.883	5.39547e-13	GluNeu
TRIM2	5.79646159802337e-25	-0.325307968717167	0.989	0.994	1.50592072316647e-20	GluNeu
TRPC5	3.60710334495143e-15	0.312814818504679	0.193	0.078	9.3712544901838e-11	GluNeu
TSPAN5	3.89644192310418e-12	0.328013739809992	0.729	0.649	1.01229561162247e-7	GluNeu
TTC39C	4.35876993663281e-11	0.278926530899939	0.722	0.61	1.13240842953721e-6	GluNeu
TULP4	1.92344940301747e-19	-0.310121	0.981	0.993	4.99712154903939e-15	GluNeu
U91319.1	1.53066807814421e-6	0.273329787364454	0.242	0.162	0.0397667566701865	GluNeu
UBASH3B	4.30805987588572e-9	-0.285015305088264	0.722	0.783	1.11923395575511e-4	GluNeu
UBC	1.21475782939207e-9	-0.255889349123734	0.428	0.545	3.15594e-05	GluNeu
UNC13C	3.42576e-38	0.573753766330546	0.326	0.099	8.90011282806093e-34	GluNeu
UNC5C	7.37603343066447e-19	-0.678354765794633	0.465	0.629	1.91629348528663e-14	GluNeu
UNC5D	1.39587219060775e-70	1.02499	0.931	0.711	3.62647595119894e-66	GluNeu
UPF3A	3.57093800306844e-18	0.294841441894014	0.939	0.89	9.2772969319718e-14	GluNeu
USP13	7.96832920686318e-14	0.355450509489322	0.616	0.48	2.07017192794305e-9	GluNeu
VCAN	6.09409896793159e-16	0.384919396717468	0.265	0.129	1.58324691186863e-11	GluNeu
VGF	2.21778803872244e-45	-0.646809760221244	0.723	0.885	5.7618133246009e-41	GluNeu
VGLL3	1.69236478298993e-43	-0.623139	0.036	0.274	4.39676370620784e-39	GluNeu
VGLL4	1.77902050179718e-22	0.406770904940414	0.832	0.69	4.62189526366907e-18	GluNeu
VLDLR-AS1	1.68270510974221e-24	0.709622071877795	0.65	0.484	4.37166787511026e-20	GluNeu
VMP1	7.08652812381301e-47	-0.582431016902574	0.732	0.881	1.84108000656662e-42	GluNeu
VPS41	1.37383504344774e-25	-0.453948341733428	0.581	0.744	3.56922344287724e-21	GluNeu
VSTM2A	1.1935871150703e-27	0.304697853856015	0.276	0.093	3.10093932495265e-23	GluNeu
VSTM2B	2.28359038731585e-34	0.392712865984688	0.358	0.13	5.93276782624659e-30	GluNeu
VWC2	2.75416241214019e-25	-0.709533	0.242	0.456	7.15531394674022e-21	GluNeu
WWC1	8.93057132567968e-9	-0.299019827915592	0.482	0.582	2.32016243041158e-4	GluNeu
XYLT1	2.1621617921928e-12	0.482679063774495	0.686	0.605	5.61729633611691e-8	GluNeu
YPEL1	2.3379975589361e-11	0.280340847298998	0.555	0.422	6.07411765811598e-7	GluNeu
ZCCHC2	5.05113976109679e-20	-0.390629957106458	0.295	0.479	1.31228610993295e-15	GluNeu
ZEB2	4.88953218080022e-35	0.780611655175334	0.424	0.192	1.2703004605719e-30	GluNeu
ZFHX3	1.04090558786216e-8	-0.252472013595684	0.718	0.806	2.70427271726588e-4	GluNeu
ZFPM2	2.46296121640551e-11	0.543968032547499	0.666	0.57	6.39877e-07	GluNeu
ZMIZ1	6.2669897356004e-10	0.279354593381813	0.707	0.608	1.62816393330898e-5	GluNeu
ZNF385B	3.67132e-07	0.278133435839774	0.235	0.152	0.00953807654628131	GluNeu
ZNF385D	4.82273154146477e-12	0.394868020356259	0.661	0.547	1.25294565447255e-7	GluNeu
ZNF536	1.30534067130467e-49	0.852495275835613	0.843	0.651	3.39127506404952e-45	GluNeu
ZNF618	3.35407264685471e-11	-0.267136300648327	0.723	0.821	8.71388073652854e-7	GluNeu
ZNF704	4.19453239148599e-14	0.310769305528304	0.726	0.597	1.08973951530806e-9	GluNeu
ZNF804A	1.02659231621563e-8	-0.451836616035073	0.937	0.94	2.66708683752821e-4	GluNeu
ZNRF2	4.14635093697685e-19	-0.385579519081744	0.194	0.364	1.07722197342658e-14	GluNeu
ZSWIM5	2.72003417836887e-13	0.294327163867383	0.759	0.645	7.06664879540231e-9	GluNeu
degs_wilcox_sct_bin1_ko_vs_wt_by_cell_type_padj0.05_log2FC0.25
